# Supplementary material for: Transcriptome sequencing and endogenous phytohormone analysis reveal new insights in CPPU controlling fruit development in kiwifruit (Actinidia chinensis)
Source: PLoS One. 2020 Oct 12;15(10):e0240355. doi: 10.1371/journal.pone.0240355 (PMC7549808; doi:10.1371/journal.pone.0240355)
Supplement: S1 Table — (XLSX) [file pone.0240355.s003.xlsx]

## Sheet: Sheet1
Table S1 DEGs genes in CPPU-treated kiwifruits.
Gene	T4_count	T5_count	T6_count	baseMean	C1_count	C2_count	C4_count	Log2FoldChange	pval	padj	Up/Down	Significant	Prot_ID	Prot_Coords	NT_TopHit	NT_Score	NT_Evalue	NT_Description	NR_TopHit	NR_Score	NR_Evalue	NR_Description	BLASTX_Sprot_TopHit	BLASTX_Score	BLASTX_Evalue	BLASTX_Description	BLASTP_Sprot_TopHit	BLASTP_Score	BLASTP_Evalue	BLASTP_Description	PFAM_TopHit	PFAM_Name	PFAM_Description	eggNOG_TopHit	eggNOG_Description	SignalP	TmHMM	RNAMMER	GO_biological_process	GO_molecular_function	GO_cellular_component	KO	Map
TRINITY_DN15060_c0_g1	590	759	176	270.312	0	0	0	11.57	7.13669e-14	1.76809e-11	up	yes	Gene.11435::TRINITY_DN15060_c0_g1::g.11435::m.11435	147-977[-]	gi|764547812|ref|XM_004292253.2|	204	E:7e-49	PREDICTED: Fragaria vesca subsp. vesca putative expansin-B2 (LOC101309218), mRNA	gi|671775228|gb|AII99847.1|	365	E:1e-122	beta expansin precursor [Nicotiana tabacum]	EXB15_ORYSJ	279	E:1e-90	RecName: Full=Expansin-B15;^Eukaryota; Viridiplantae; Streptophyta; Embryophyta; Tracheophyta; Spermatophyta; Magnoliophyta; Liliopsida; Poales; Poaceae; BOP clade; Oryzoideae; Oryzeae; Oryzinae; Oryza	EXB15_ORYSJ	306	E:1e-102	RecName: Full=Expansin-B15;^Eukaryota; Viridiplantae; Streptophyta; Embryophyta; Tracheophyta; Spermatophyta; Magnoliophyta; Liliopsida; Poales; Poaceae; BOP clade; Oryzoideae; Oryzeae; Oryzinae; Oryza	PF03330.17	DPBB_1	Lytic transglycolase	ENOG410YEZU	May cause loosening and extension of plant cell walls by disrupting non-covalent bonding between cellulose microfibrils and matrix glucans. No enzymatic activity has been found	sigP:1^30^0.577^YES	ExpAA=22.00^PredHel=1^Topology=i7-29o	.	GO:0071555|cell wall organization;GO:0019953|sexual reproduction	.	GO:0005618|cell wall;GO:0005576|extracellular region;GO:0016020|membrane	.	.
TRINITY_DN13315_c0_g1	355	537	344	215.874	0	0	0	11.2448	6.08654e-20	3.60823e-17	up	yes	Gene.23020::TRINITY_DN13315_c0_g1::g.23020::m.23020	317-1120[-]	gi|731401766|ref|XM_010656111.1|	425	E:2e-115	PREDICTED: Vitis vinifera uncharacterized LOC100249804 (LOC100249804), transcript variant X1, mRNA	gi|731401767|ref|XP_010654413.1|	308	E:9e-99	PREDICTED: uncharacterized protein LOC100249804 isoform X1 [Vitis vinifera]	.	.	.	.	.	.	.	.	.	.	.	.	.	.	.	.	.	.	.	.	.
TRINITY_DN11848_c0_g1	2502	2314	1836	1147.13	10	2	1	9.09586	1.79725e-78	2.98326e-74	up	yes	Gene.33821::TRINITY_DN11848_c0_g1::g.33821::m.33821	981-1280[+]	gi|590709041|ref|XM_007048384.1|	337	E:8e-89	Theobroma cacao Gibberellin 20-oxidase, putative (TCM_001532) mRNA, complete cds	gi|583984500|gb|AHI62959.1|	559	E:0	gibberellin 20 oxidase 2 [Camellia lipoensis]	GAOX2_ORYSJ	374	E:5e-125	RecName: Full=Gibberellin 20 oxidase 2;^Eukaryota; Viridiplantae; Streptophyta; Embryophyta; Tracheophyta; Spermatophyta; Magnoliophyta; Liliopsida; Poales; Poaceae; BOP clade; Oryzoideae; Oryzeae; Oryzinae; Oryza	.	.	.	.	.	.	.	.	.	sigP:1^27^0.502^YES	.	.	.	.	.	.	.
TRINITY_DN19610_c0_g5	125	61	66	42.615	0	0	0	8.90567	4.277e-12	8.0219e-10	up	yes	.	.	.	.	.	.	.	.	.	.	.	.	.	.	.	.	.	.	.	.	.	.	.	.	.	.	.	.	.	.	.
TRINITY_DN16494_c3_g1	77	21	60	26.1292	0	0	0	8.20188	1.64109e-09	1.62145e-07	up	yes	.	.	.	.	.	.	gi|147832972|emb|CAN70664.1|	55.1	E:6e-07	hypothetical protein VITISV_008108 [Vitis vinifera]	YAB1_ORYSJ	50.8	E:9e-07	RecName: Full=Protein YABBY 1;^Eukaryota; Viridiplantae; Streptophyta; Embryophyta; Tracheophyta; Spermatophyta; Magnoliophyta; Liliopsida; Poales; Poaceae; BOP clade; Oryzoideae; Oryzeae; Oryzinae; Oryza	.	.	.	.	.	.	.	ENOG411087V	YABBY protein	.	.	.	GO:0030154|cell differentiation;GO:0048833|specification of floral organ number	GO:0003677|DNA binding;GO:0046872|metal ion binding	GO:0005634|nucleus	.	.
TRINITY_DN19610_c0_g3	40	32	31	17.6061	0	0	0	7.62918	1.59369e-08	1.24781e-06	up	yes	Gene.30252::TRINITY_DN19610_c0_g3::g.30252::m.30252	403-798[-]	gi|703139839|ref|XM_010108771.1|	224	E:6e-55	Morus notabilis Embryogenesis-associated protein partial mRNA	gi|848902467|ref|XP_012851164.1|	124	E:1e-56	PREDICTED: uncharacterized protein LOC105970895 [Erythranthe guttata]	.	.	.	.	.	.	.	.	.	.	.	.	.	.	.	.	.	.	.	.	.
TRINITY_DN8942_c0_g1	4	84	5	17.6133	0	0	0	7.62669	1.52447e-05	0.000467739	up	yes	Gene.12272::TRINITY_DN8942_c0_g1::g.12272::m.12272	2-1030[+]	gi|332640072|gb|CP002686.1|	1940	E:0	Arabidopsis thaliana chromosome 3, complete sequence	gi|42565109|ref|NP_188851.2|	182	E:3e-51	cell wall-plasma membrane linker protein [Arabidopsis thaliana]	PRF1_SOLLC	110	E:4e-26	RecName: Full=36.4 kDa proline-rich protein;^Eukaryota; Viridiplantae; Streptophyta; Embryophyta; Tracheophyta; Spermatophyta; Magnoliophyta; eudicotyledons; Gunneridae; Pentapetalae; asterids; lamiids; Solanales; Solanaceae; Solanoideae; Solaneae; Solanum; Lycopersicon	ERLL3_ARATH	77.8	E:1e-15	RecName: Full=pEARLI1-like lipid transfer protein 3;^Eukaryota; Viridiplantae; Streptophyta; Embryophyta; Tracheophyta; Spermatophyta; Magnoliophyta; eudicotyledons; Gunneridae; Pentapetalae; rosids; malvids; Brassicales; Brassicaceae; Camelineae; Arabidopsis	PF14547.5	Hydrophob_seed	Hydrophobic seed protein	ENOG410YRRT	14 kDa proline-rich protein	sigP:1^32^0.864^YES	.	.	.	.	GO:0005618|cell wall;GO:0005576|extracellular region	.	.
TRINITY_DN17438_c0_g3	37	34	28	17.0254	0	0	0	7.58001	2.46686e-08	1.81988e-06	up	yes	Gene.25688::TRINITY_DN17438_c0_g3::g.25688::m.25688	3-758[-]	gi|42566395|ref|NM_117102.3|	1472	E:0	Arabidopsis thaliana chlorophyll a-b binding protein CP26 mRNA, complete cds	gi|297809249|ref|XP_002872508.1|	411	E:3e-142	hypothetical protein ARALYDRAFT_489877 [Arabidopsis lyrata subsp. lyrata]	CB5_ARATH	408	E:2e-142	RecName: Full=Chlorophyll a-b binding protein CP26, chloroplastic;^Eukaryota; Viridiplantae; Streptophyta; Embryophyta; Tracheophyta; Spermatophyta; Magnoliophyta; eudicotyledons; Gunneridae; Pentapetalae; rosids; malvids; Brassicales; Brassicaceae; Camelineae; Arabidopsis	CB5_ARATH	509	E:0	RecName: Full=Chlorophyll a-b binding protein CP26, chloroplastic;^Eukaryota; Viridiplantae; Streptophyta; Embryophyta; Tracheophyta; Spermatophyta; Magnoliophyta; eudicotyledons; Gunneridae; Pentapetalae; rosids; malvids; Brassicales; Brassicaceae; Camelineae; Arabidopsis	PF00504.20	Chloroa_b-bind	Chlorophyll A-B binding protein	ENOG41110WY	Chlorophyll A-B binding protein	.	.	.	GO:0010196|nonphotochemical quenching;GO:0015979|photosynthesis;GO:0009768|photosynthesis, light harvesting in photosystem I;GO:0010207|photosystem II assembly;GO:0018298|protein-chromophore linkage;GO:0009637|response to blue light;GO:0010218|response to far red light;GO:0010114|response to red light	GO:0016168|chlorophyll binding;GO:0046872|metal ion binding;GO:0031409|pigment binding;GO:0019904|protein domain specific binding	GO:0009507|chloroplast;GO:0009941|chloroplast envelope;GO:0009534|chloroplast thylakoid;GO:0009535|chloroplast thylakoid membrane;GO:0016021|integral component of membrane;GO:0016020|membrane;GO:0009522|photosystem I;GO:0009783|photosystem II antenna complex;GO:0010287|plastoglobule;GO:0009517|PSII associated light-harvesting complex II;GO:0009579|thylakoid;GO:0042651|thylakoid membrane	K08916|LHCB5; light-harvesting complex II chlorophyll a/b binding protein 5	map00196|Photosynthesis - antenna proteins;map01100|Metabolic pathways
TRINITY_DN21531_c0_g4	28	18	48	15.6496	0	0	0	7.46231	1.00059e-07	6.16283e-06	up	yes	Gene.22335::TRINITY_DN21531_c0_g4::g.22335::m.22335	1-1113[+]	gi|147815923|emb|AM467276.2|	62.1	E:4e-06	Vitis vinifera contig VV78X251875.10, whole genome shotgun sequence	gi|743925896|ref|XP_011007095.1|	484	E:9e-166	PREDICTED: vicianin hydrolase-like [Populus euphratica]	BGL12_ORYSI	445	E:6e-152	RecName: Full=Beta-glucosidase 12 {ECO:0000305};^Eukaryota; Viridiplantae; Streptophyta; Embryophyta; Tracheophyta; Spermatophyta; Magnoliophyta; Liliopsida; Poales; Poaceae; BOP clade; Oryzoideae; Oryzeae; Oryzinae; Oryza	BGL12_ORYSJ	474	E:3e-163	RecName: Full=Beta-glucosidase 12 {ECO:0000305};^Eukaryota; Viridiplantae; Streptophyta; Embryophyta; Tracheophyta; Spermatophyta; Magnoliophyta; Liliopsida; Poales; Poaceae; BOP clade; Oryzoideae; Oryzeae; Oryzinae; Oryza	PF00232.17	Glyco_hydro_1	Glycosyl hydrolase family 1	COG2723	beta-glucosidase	.	.	.	GO:0005975|carbohydrate metabolic process;GO:1901657|glycosyl compound metabolic processGO:0005975|carbohydrate metabolic process	GO:0033907|beta-D-fucosidase activity;GO:0004565|beta-galactosidase activity;GO:0080083|beta-gentiobiose beta-glucosidase activity;GO:0008422|beta-glucosidase activity;GO:0047701|beta-L-arabinosidase activity;GO:0004338|glucan exo-1,3-beta-glucosidase activity;GO:0102483|scopolin beta-glucosidase activityGO:0004553|hydrolase activity, hydrolyzing O-glycosyl compounds	GO:0005576|extracellular region	K01188|E3.2.1.21; beta-glucosidase [EC:3.2.1.21]	map01110|Biosynthesis of secondary metabolites;map01100|Metabolic pathways;map00940|Phenylpropanoid biosynthesis;map00460|Cyanoamino acid metabolism;map00500|Starch and sucrose metabolism
TRINITY_DN12033_c0_g1	14	46	19	14.1529	0	0	0	7.31023	9.23737e-07	4.32528e-05	up	yes	Gene.28264::TRINITY_DN12033_c0_g1::g.28264::m.28264	1-600[-]	gi|30682244|ref|NM_117349.2|	1112	E:0	Arabidopsis thaliana photosystem I subunit L mRNA, complete cds	gi|195605028|gb|ACG24344.1|	318	E:1e-107	photosystem I reaction center subunit XI [Zea mays]	PSAL_ARATH	308	E:3e-105	RecName: Full=Photosystem I reaction center subunit XI, chloroplastic;^Eukaryota; Viridiplantae; Streptophyta; Embryophyta; Tracheophyta; Spermatophyta; Magnoliophyta; eudicotyledons; Gunneridae; Pentapetalae; rosids; malvids; Brassicales; Brassicaceae; Camelineae; Arabidopsis	PSAL_ARATH	387	E:4e-136	RecName: Full=Photosystem I reaction center subunit XI, chloroplastic;^Eukaryota; Viridiplantae; Streptophyta; Embryophyta; Tracheophyta; Spermatophyta; Magnoliophyta; eudicotyledons; Gunneridae; Pentapetalae; rosids; malvids; Brassicales; Brassicaceae; Camelineae; Arabidopsis	PF02605.14	PsaL	Photosystem I reaction centre subunit XI	ENOG4111KFU	photosystem I reaction center	.	ExpAA=26.35^PredHel=1^Topology=i138-160o	.	GO:0015979|photosynthesisGO:0015979|photosynthesis	GO:0019904|protein domain specific binding	GO:0009507|chloroplast;GO:0009941|chloroplast envelope;GO:0031969|chloroplast membrane;GO:0009534|chloroplast thylakoid;GO:0009535|chloroplast thylakoid membrane;GO:0016021|integral component of membrane;GO:0016020|membrane;GO:0009538|photosystem I reaction center;GO:0010287|plastoglobule;GO:0009579|thylakoidGO:0009522|photosystem I;GO:0009538|photosystem I reaction center	K02699|psaL; photosystem I subunit XI	map01100|Metabolic pathways;map00195|Photosynthesis
TRINITY_DN3052_c0_g1	2	70	2	14.1164	0	0	0	7.30734	0.000127244	0.00270785	up	yes	Gene.325::TRINITY_DN3052_c0_g1::g.325::m.325	3-767[-]	gi|145360703|ref|NM_129278.3|	1417	E:0	Arabidopsis thaliana chloroplast RNA binding protein mRNA, complete cds	gi|15228102|ref|NP_181259.1|	362	E:3e-123	chloroplast RNA binding protein [Arabidopsis thaliana]	CP29B_ARATH	362	E:2e-124	RecName: Full=RNA-binding protein CP29B, chloroplastic {ECO:0000305};^Eukaryota; Viridiplantae; Streptophyta; Embryophyta; Tracheophyta; Spermatophyta; Magnoliophyta; eudicotyledons; Gunneridae; Pentapetalae; rosids; malvids; Brassicales; Brassicaceae; Camelineae; Arabidopsis	CP29B_ARATH	396	E:7e-138	RecName: Full=RNA-binding protein CP29B, chloroplastic {ECO:0000305};^Eukaryota; Viridiplantae; Streptophyta; Embryophyta; Tracheophyta; Spermatophyta; Magnoliophyta; eudicotyledons; Gunneridae; Pentapetalae; rosids; malvids; Brassicales; Brassicaceae; Camelineae; Arabidopsis	PF00076.21	RRM_1	RNA recognition motif. (a.k.a. RRM, RBD, or RNP domain)	ENOG4111MZ2	Ribonucleoprotein	sigP:1^19^0.569^YES	.	.	GO:0045087|innate immune response;GO:0006397|mRNA processing;GO:0009737|response to abscisic acid;GO:0009409|response to cold	GO:0003729|mRNA binding;GO:0008266|poly(U) RNA bindingGO:0003676|nucleic acid binding	GO:0009507|chloroplast;GO:0009941|chloroplast envelope;GO:0009570|chloroplast stroma;GO:0009534|chloroplast thylakoid;GO:0009535|chloroplast thylakoid membrane;GO:0030529|intracellular ribonucleoprotein complex;GO:0010319|stromule;GO:0009579|thylakoid	K11294|NCL, NSR1; nucleolin	map05130|Pathogenic Escherichia coli infection
TRINITY_DN17745_c2_g1	35	16	28	13.2346	0	0	0	7.22002	3.39935e-07	1.79414e-05	up	yes	Gene.23235::TRINITY_DN17745_c2_g1::g.23235::m.23235	2-772[-]	gi|145359232|ref|NM_124807.3|	1430	E:0	Arabidopsis thaliana light-harvesting chlorophyll B-binding protein 3 mRNA, complete cds	gi|15239602|ref|NP_200238.1|	494	E:3e-175	light-harvesting chlorophyll B-binding protein 3 [Arabidopsis thaliana]	CB3_ARATH	494	E:2e-176	RecName: Full=Chlorophyll a-b binding protein 3, chloroplastic;^Eukaryota; Viridiplantae; Streptophyta; Embryophyta; Tracheophyta; Spermatophyta; Magnoliophyta; eudicotyledons; Gunneridae; Pentapetalae; rosids; malvids; Brassicales; Brassicaceae; Camelineae; Arabidopsis	CB3_ARATH	494	E:1e-176	RecName: Full=Chlorophyll a-b binding protein 3, chloroplastic;^Eukaryota; Viridiplantae; Streptophyta; Embryophyta; Tracheophyta; Spermatophyta; Magnoliophyta; eudicotyledons; Gunneridae; Pentapetalae; rosids; malvids; Brassicales; Brassicaceae; Camelineae; Arabidopsis	PF00504.20	Chloroa_b-bind	Chlorophyll A-B binding protein	ENOG410YAI6	Chlorophyll A-B binding protein	.	.	.	GO:0015979|photosynthesis;GO:0009768|photosynthesis, light harvesting in photosystem I;GO:0009769|photosynthesis, light harvesting in photosystem II;GO:0018298|protein-chromophore linkage;GO:0010119|regulation of stomatal movement;GO:0009737|response to abscisic acid;GO:0009635|response to herbicide;GO:0009644|response to high light intensity	GO:0016168|chlorophyll binding;GO:0046872|metal ion binding;GO:0031409|pigment binding;GO:0019904|protein domain specific binding;GO:0005198|structural molecule activity	GO:0009507|chloroplast;GO:0009941|chloroplast envelope;GO:0009534|chloroplast thylakoid;GO:0009535|chloroplast thylakoid membrane;GO:0016021|integral component of membrane;GO:0009522|photosystem I;GO:0009523|photosystem II;GO:0010287|plastoglobule;GO:0009579|thylakoid;GO:0042651|thylakoid membrane	K08914|LHCB3; light-harvesting complex II chlorophyll a/b binding protein 3	map00196|Photosynthesis - antenna proteins;map01100|Metabolic pathways
TRINITY_DN18099_c1_g1	14	2	63	12.6643	0	0	0	7.15765	3.15263e-05	0.000855073	up	yes	.	.	.	.	.	.	.	.	.	.	.	.	.	.	.	.	.	.	.	.	.	.	.	.	.	.	.	.	.	.	.
TRINITY_DN12787_c0_g2	10	46	14	12.7067	0	0	0	7.15426	4.64791e-06	0.000171828	up	yes	Gene.7399::TRINITY_DN12787_c0_g2::g.7399::m.7399	1-570[+]	gi|30685373|ref|NM_118247.2|	1053	E:0	Arabidopsis thaliana oxygen evolving complex of photosystem II subunit PsbQ mRNA, complete cds	gi|4583542|emb|CAB40384.1|	323	E:9e-110	16 kDa polypeptide of oxygen-evolving complex [Arabidopsis thaliana]	PSBQ1_ARATH	319	E:2e-109	RecName: Full=Oxygen-evolving enhancer protein 3-1, chloroplastic;^Eukaryota; Viridiplantae; Streptophyta; Embryophyta; Tracheophyta; Spermatophyta; Magnoliophyta; eudicotyledons; Gunneridae; Pentapetalae; rosids; malvids; Brassicales; Brassicaceae; Camelineae; Arabidopsis	PSBQ1_ARATH	371	E:5e-130	RecName: Full=Oxygen-evolving enhancer protein 3-1, chloroplastic;^Eukaryota; Viridiplantae; Streptophyta; Embryophyta; Tracheophyta; Spermatophyta; Magnoliophyta; eudicotyledons; Gunneridae; Pentapetalae; rosids; malvids; Brassicales; Brassicaceae; Camelineae; Arabidopsis	PF05757.10	PsbQ	Oxygen evolving enhancer protein 3 (PsbQ)	ENOG4111SJA	oxygen-evolving enhancer protein	.	.	.	GO:0015979|photosynthesisGO:0015979|photosynthesis	GO:0005509|calcium ion bindingGO:0005509|calcium ion binding	GO:0009507|chloroplast;GO:0009570|chloroplast stroma;GO:0009534|chloroplast thylakoid;GO:0009535|chloroplast thylakoid membrane;GO:0019898|extrinsic component of membrane;GO:0009654|photosystem II oxygen evolving complex;GO:0009579|thylakoid;GO:0031977|thylakoid lumenGO:0009523|photosystem II;GO:0009654|photosystem II oxygen evolving complex;GO:0019898|extrinsic component of membrane	K08901|psbQ; photosystem II oxygen-evolving enhancer protein 3	map01100|Metabolic pathways;map00195|Photosynthesis
TRINITY_DN23387_c9_g1	21	8	48	12.5823	0	0	0	7.14871	2.65776e-06	0.000107996	up	yes	Gene.16935::TRINITY_DN23387_c9_g1::g.16935::m.16935	44-463[+]	gi|330250293|gb|CP002685.1|	854	E:0	Arabidopsis thaliana chromosome 2, complete sequence	gi|18403549|ref|NP_565787.1|	259	E:1e-84	light-harvesting chlorophyll protein complex II subunit B1 [Arabidopsis thaliana]	CB21_SINAL	250	E:3e-82	RecName: Full=Chlorophyll a-b binding protein 1, chloroplastic;^Eukaryota; Viridiplantae; Streptophyta; Embryophyta; Tracheophyta; Spermatophyta; Magnoliophyta; eudicotyledons; Gunneridae; Pentapetalae; rosids; malvids; Brassicales; Brassicaceae; Brassiceae; Sinapis	CB21_SINAL	272	E:3e-91	RecName: Full=Chlorophyll a-b binding protein 1, chloroplastic;^Eukaryota; Viridiplantae; Streptophyta; Embryophyta; Tracheophyta; Spermatophyta; Magnoliophyta; eudicotyledons; Gunneridae; Pentapetalae; rosids; malvids; Brassicales; Brassicaceae; Brassiceae; Sinapis	PF00504.20	Chloroa_b-bind	Chlorophyll A-B binding protein	.	.	.	.	.	GO:0009765|photosynthesis, light harvesting;GO:0018298|protein-chromophore linkage	GO:0016168|chlorophyll binding;GO:0046872|metal ion binding	GO:0009535|chloroplast thylakoid membrane;GO:0016021|integral component of membrane;GO:0009522|photosystem I;GO:0009523|photosystem II	.	.
TRINITY_DN9629_c0_g1	6	47	10	11.6117	0	0	0	7.02404	2.29079e-05	0.000658439	up	yes	Gene.25396::TRINITY_DN9629_c0_g1::g.25396::m.25396	1-384[+]	gi|330250293|gb|CP002685.1|	710	E:0	Arabidopsis thaliana chromosome 2, complete sequence	gi|18396349|ref|NP_565335.1|	147	E:2e-43	photosystem II subunit X [Arabidopsis thaliana]	.	.	.	.	.	.	.	.	PF06596.10	PsbX	Photosystem II reaction centre X protein (PsbX)	.	.	.	ExpAA=41.10^PredHel=2^Topology=i71-93o103-125i	.	GO:0015979|photosynthesis	.	GO:0009523|photosystem II;GO:0016020|membrane	.	.
TRINITY_DN25871_c0_g1	6	46	7	10.9433	0	0	0	6.93831	4.40269e-05	0.00112345	up	yes	Gene.18954::TRINITY_DN25871_c0_g1::g.18954::m.18954	3-479[+]	gi|334183460|ref|NM_104775.2|	918	E:0	Arabidopsis thaliana ferredoxin-2 mRNA, complete cds	gi|15219837|ref|NP_176291.1|	246	E:6e-81	ferredoxin-2 [Arabidopsis thaliana]	FER2_ARATH	246	E:3e-82	RecName: Full=Ferredoxin-2, chloroplastic;^Eukaryota; Viridiplantae; Streptophyta; Embryophyta; Tracheophyta; Spermatophyta; Magnoliophyta; eudicotyledons; Gunneridae; Pentapetalae; rosids; malvids; Brassicales; Brassicaceae; Camelineae; Arabidopsis	FER2_ARATH	300	E:1e-103	RecName: Full=Ferredoxin-2, chloroplastic;^Eukaryota; Viridiplantae; Streptophyta; Embryophyta; Tracheophyta; Spermatophyta; Magnoliophyta; eudicotyledons; Gunneridae; Pentapetalae; rosids; malvids; Brassicales; Brassicaceae; Camelineae; Arabidopsis	PF00111.26	Fer2	2Fe-2S iron-sulfur cluster binding domain	COG0633	Ferredoxin	.	.	.	GO:0009643|photosynthetic acclimation;GO:0009767|photosynthetic electron transport chain	GO:0051537|2 iron, 2 sulfur cluster binding;GO:0009055|electron carrier activity;GO:0046872|metal ion bindingGO:0009055|electron carrier activity;GO:0051536|iron-sulfur cluster binding	GO:0009507|chloroplast	K02639|petF; ferredoxin	map00195|Photosynthesis
TRINITY_DN16676_c2_g10	4	45	8	10.583	0	0	0	6.89012	6.76727e-05	0.00160128	up	yes	Gene.18767::TRINITY_DN16676_c2_g10::g.18767::m.18767	3-701[+]	gi|222424495|dbj|AK317539.1|	1360	E:0	Arabidopsis thaliana AT3G14420 mRNA, complete cds, clone: RAFL25-16-L23	gi|145332395|ref|NP_001078154.1|	445	E:6e-155	peroxisomal (S)-2-hydroxy-acid oxidase GLO1 [Arabidopsis thaliana]	GLO1_ARATH	445	E:4e-156	RecName: Full=Peroxisomal (S)-2-hydroxy-acid oxidase GLO1;^Eukaryota; Viridiplantae; Streptophyta; Embryophyta; Tracheophyta; Spermatophyta; Magnoliophyta; eudicotyledons; Gunneridae; Pentapetalae; rosids; malvids; Brassicales; Brassicaceae; Camelineae; Arabidopsis	GLO1_ARATH	471	E:2e-166	RecName: Full=Peroxisomal (S)-2-hydroxy-acid oxidase GLO1;^Eukaryota; Viridiplantae; Streptophyta; Embryophyta; Tracheophyta; Spermatophyta; Magnoliophyta; eudicotyledons; Gunneridae; Pentapetalae; rosids; malvids; Brassicales; Brassicaceae; Camelineae; Arabidopsis	PF01070.17	FMN_dh	FMN-dependent dehydrogenase	COG1304	Catalyzes the 1,3-allylic rearrangement of the homoallylic substrate isopentenyl (IPP) to its allylic isomer, dimethylallyl diphosphate (DMAPP) (By similarity)	.	.	.	GO:0042742|defense response to bacterium;GO:0050665|hydrogen peroxide biosynthetic process;GO:0009854|oxidative photosynthetic carbon pathway;GO:0009735|response to cytokininGO:0055114|oxidation-reduction process	GO:0010181|FMN binding;GO:0008891|glycolate oxidase activity;GO:0052853|long-chain-(S)-2-hydroxy-long-chain-acid oxidase activity;GO:0052854|medium-chain-(S)-2-hydroxy-acid oxidase activity;GO:0052852|very-long-chain-(S)-2-hydroxy-acid oxidase activityGO:0016491|oxidoreductase activity;GO:0003824|catalytic activity	GO:0048046|apoplast;GO:0009507|chloroplast;GO:0009570|chloroplast stroma;GO:0022626|cytosolic ribosome;GO:0016020|membrane;GO:0005634|nucleus;GO:0005777|peroxisome;GO:0009506|plasmodesma	K11517|HAO; (S)-2-hydroxy-acid oxidase [EC:1.1.3.15]	map01200|Carbon metabolism;map00630|Glyoxylate and dicarboxylate metabolism;map04146|Peroxisome;map01110|Biosynthesis of secondary metabolites;map01100|Metabolic pathways;map01120|Microbial metabolism in diverse environments;map01130|Biosynthesis of antibiotics
TRINITY_DN8911_c0_g1	8	35	14	10.2631	0	0	0	6.84609	1.59079e-05	0.000483175	up	yes	Gene.21246::TRINITY_DN8911_c0_g1::g.21246::m.21246	3-539[+]	gi|145336301|ref|NM_102871.4|	998	E:0	Arabidopsis thaliana photosystem I subunit F mRNA, complete cds	gi|15221681|ref|NP_174418.1|	306	E:3e-103	photosystem I subunit F [Arabidopsis thaliana]	PSAF_ARATH	306	E:2e-104	RecName: Full=Photosystem I reaction center subunit III, chloroplastic;^Eukaryota; Viridiplantae; Streptophyta; Embryophyta; Tracheophyta; Spermatophyta; Magnoliophyta; eudicotyledons; Gunneridae; Pentapetalae; rosids; malvids; Brassicales; Brassicaceae; Camelineae; Arabidopsis	PSAF_ARATH	347	E:6e-121	RecName: Full=Photosystem I reaction center subunit III, chloroplastic;^Eukaryota; Viridiplantae; Streptophyta; Embryophyta; Tracheophyta; Spermatophyta; Magnoliophyta; eudicotyledons; Gunneridae; Pentapetalae; rosids; malvids; Brassicales; Brassicaceae; Camelineae; Arabidopsis	PF02507.14	PSI_PsaF	Photosystem I reaction centre subunit III	ENOG4111JQH	photosystem i	.	ExpAA=34.03^PredHel=1^Topology=i160-177o	.	GO:0015979|photosynthesisGO:0015979|photosynthesis	GO:0019904|protein domain specific binding	GO:0009507|chloroplast;GO:0009941|chloroplast envelope;GO:0009534|chloroplast thylakoid;GO:0009535|chloroplast thylakoid membrane;GO:0016021|integral component of membrane;GO:0016020|membrane;GO:0009538|photosystem I reaction center;GO:0010287|plastoglobule;GO:0009579|thylakoidGO:0009522|photosystem I;GO:0009538|photosystem I reaction center	K02694|psaF; photosystem I subunit III	map01100|Metabolic pathways;map00195|Photosynthesis
TRINITY_DN16786_c0_g8	29	8	20	9.44632	0	0	0	6.73461	1.12824e-05	0.000364352	up	yes	Gene.34731::TRINITY_DN16786_c0_g8::g.34731::m.34731	2-646[+]	gi|110741271|dbj|AK230388.1|	1303	E:0	Arabidopsis thaliana mRNA for hypothetical protein, complete cds, clone: RAFL25-06-L05	gi|30692874|ref|NP_190331.3|	440	E:1e-154	chlorophyll a-b binding protein 4 [Arabidopsis thaliana]	CA4_ARATH	440	E:6e-156	RecName: Full=Chlorophyll a-b binding protein 4, chloroplastic {ECO:0000303|PubMed:10366881};^Eukaryota; Viridiplantae; Streptophyta; Embryophyta; Tracheophyta; Spermatophyta; Magnoliophyta; eudicotyledons; Gunneridae; Pentapetalae; rosids; malvids; Brassicales; Brassicaceae; Camelineae; Arabidopsis	CA4_ARATH	440	E:3e-156	RecName: Full=Chlorophyll a-b binding protein 4, chloroplastic {ECO:0000303|PubMed:10366881};^Eukaryota; Viridiplantae; Streptophyta; Embryophyta; Tracheophyta; Spermatophyta; Magnoliophyta; eudicotyledons; Gunneridae; Pentapetalae; rosids; malvids; Brassicales; Brassicaceae; Camelineae; Arabidopsis	PF00504.20	Chloroa_b-bind	Chlorophyll A-B binding protein	ENOG4110JH3	Chlorophyll a-b binding protein	.	.	.	GO:0009768|photosynthesis, light harvesting in photosystem I;GO:0018298|protein-chromophore linkage;GO:0009409|response to cold;GO:0009644|response to high light intensity;GO:0080167|response to karrikin;GO:0009645|response to low light intensity stimulus	GO:0016168|chlorophyll binding;GO:0046872|metal ion binding;GO:0031409|pigment binding;GO:0019904|protein domain specific binding	GO:0009507|chloroplast;GO:0009941|chloroplast envelope;GO:0009534|chloroplast thylakoid;GO:0009535|chloroplast thylakoid membrane;GO:0016021|integral component of membrane;GO:0016020|membrane;GO:0009522|photosystem I;GO:0010287|plastoglobule;GO:0009579|thylakoid	K08910|LHCA4; light-harvesting complex I chlorophyll a/b binding protein 4	map00196|Photosynthesis - antenna proteins
TRINITY_DN21412_c0_g1	113	123	163	68.6	0	4	0	6.72764	4.31216e-16	1.5069e-13	up	yes	.	.	.	.	.	.	.	.	.	.	.	.	.	.	.	.	.	.	.	.	.	.	.	.	.	.	.	.	.	.	.
TRINITY_DN21716_c2_g3	101	53	44	33.9894	2	0	0	6.70804	1.06067e-08	8.67292e-07	up	yes	.	.	.	.	.	.	.	.	.	.	.	.	.	.	.	.	.	.	.	.	.	.	.	.	.	.	.	.	.	.	.
TRINITY_DN19610_c0_g9	12	29	11	9.28537	0	0	0	6.70168	1.84953e-05	0.000546269	up	yes	.	.	.	.	.	.	.	.	.	.	.	.	.	.	.	.	.	.	.	.	.	.	.	.	.	.	.	.	.	.	.
TRINITY_DN15388_c0_g2	11	4	40	8.91093	0	0	0	6.65137	7.48834e-05	0.00174332	up	yes	.	.	.	.	.	.	.	.	.	.	.	.	.	.	.	.	.	.	.	.	.	.	.	.	.	.	.	.	.	.	.
TRINITY_DN11238_c0_g1	8	29	11	8.63242	0	0	0	6.59612	4.51089e-05	0.00114722	up	yes	Gene.25947::TRINITY_DN11238_c0_g1::g.25947::m.25947	2-421[+]	gi|332189094|gb|CP002684.1|	826	E:0	Arabidopsis thaliana chromosome 1 sequence	gi|297849586|ref|XP_002892674.1|	114	E:1e-29	hypothetical protein ARALYDRAFT_471359 [Arabidopsis lyrata subsp. lyrata]	ERLL1_ARATH	85.1	E:1e-19	RecName: Full=pEARLI1-like lipid transfer protein 1;^Eukaryota; Viridiplantae; Streptophyta; Embryophyta; Tracheophyta; Spermatophyta; Magnoliophyta; eudicotyledons; Gunneridae; Pentapetalae; rosids; malvids; Brassicales; Brassicaceae; Camelineae; Arabidopsis	.	.	.	.	.	.	.	.	.	.	.	.	.	.	.	.	.
TRINITY_DN16427_c0_g6	14	18	14	7.97062	0	0	0	6.48402	2.34262e-05	0.000670435	up	yes	Gene.4274::TRINITY_DN16427_c0_g6::g.4274::m.4274	79-915[-]	gi|240254024|ref|NM_100545.6|	1690	E:0	Arabidopsis thaliana photosystem II subunit P-1 mRNA, complete cds	gi|15222166|ref|NP_172153.1|	455	E:5e-159	photosystem II subunit P-1 [Arabidopsis thaliana]	PSBP1_ARATH	455	E:2e-160	RecName: Full=Oxygen-evolving enhancer protein 2-1, chloroplastic;^Eukaryota; Viridiplantae; Streptophyta; Embryophyta; Tracheophyta; Spermatophyta; Magnoliophyta; eudicotyledons; Gunneridae; Pentapetalae; rosids; malvids; Brassicales; Brassicaceae; Camelineae; Arabidopsis	PSBP1_ARATH	543	E:0	RecName: Full=Oxygen-evolving enhancer protein 2-1, chloroplastic;^Eukaryota; Viridiplantae; Streptophyta; Embryophyta; Tracheophyta; Spermatophyta; Magnoliophyta; eudicotyledons; Gunneridae; Pentapetalae; rosids; malvids; Brassicales; Brassicaceae; Camelineae; Arabidopsis	PF01789.15	PsbP	PsbP	ENOG4110ARY	Oxygen-evolving enhancer protein 2	.	.	.	GO:0042742|defense response to bacterium;GO:0019684|photosynthesis, light reactionGO:0015979|photosynthesis	GO:0005509|calcium ion binding;GO:0008266|poly(U) RNA binding;GO:0019904|protein domain specific bindingGO:0005509|calcium ion binding	GO:0048046|apoplast;GO:0009507|chloroplast;GO:0009941|chloroplast envelope;GO:0009570|chloroplast stroma;GO:0009534|chloroplast thylakoid;GO:0009543|chloroplast thylakoid lumen;GO:0009535|chloroplast thylakoid membrane;GO:0019898|extrinsic component of membrane;GO:0009654|photosystem II oxygen evolving complex;GO:0009579|thylakoid;GO:0031977|thylakoid lumenGO:0009523|photosystem II;GO:0009654|pho…	K02717|psbP; photosystem II oxygen-evolving enhancer protein 2	map01100|Metabolic pathways;map00195|Photosynthesis
TRINITY_DN2888_c0_g1	3	35	4	7.86058	0	0	0	6.4603	0.000484668	0.00773186	up	yes	.	.	gi|186490920|ref|NM_104319.5|	845	E:0	Arabidopsis thaliana dehydrin 11KDA mRNA, complete cds	gi|15221813|ref|NP_175843.1|	61.6	E:3e-10	dehydrin 11KDA [Arabidopsis thaliana]	HRD11_ARATH	61.6	E:2e-11	RecName: Full=Dehydrin HIRD11 {ECO:0000305};^Eukaryota; Viridiplantae; Streptophyta; Embryophyta; Tracheophyta; Spermatophyta; Magnoliophyta; eudicotyledons; Gunneridae; Pentapetalae; rosids; malvids; Brassicales; Brassicaceae; Camelineae; Arabidopsis	.	.	.	.	.	.	.	ENOG41107BP	NA	.	.	.	GO:0010730|negative regulation of hydrogen peroxide biosynthetic process	GO:0050897|cobalt ion binding;GO:0005507|copper ion binding;GO:0016151|nickel cation binding;GO:0008270|zinc ion binding	GO:0009507|chloroplast;GO:0005737|cytoplasm;GO:0005829|cytosol;GO:0005634|nucleus	.	.
TRINITY_DN16427_c0_g11	6	22	15	7.59323	0	0	0	6.41245	8.39856e-05	0.00191757	up	yes	Gene.6647::TRINITY_DN16427_c0_g11::g.6647::m.6647	1-837[+]	gi|240254024|ref|NM_100545.6|	1690	E:0	Arabidopsis thaliana photosystem II subunit P-1 mRNA, complete cds	gi|15222166|ref|NP_172153.1|	455	E:5e-159	photosystem II subunit P-1 [Arabidopsis thaliana]	PSBP1_ARATH	455	E:2e-160	RecName: Full=Oxygen-evolving enhancer protein 2-1, chloroplastic;^Eukaryota; Viridiplantae; Streptophyta; Embryophyta; Tracheophyta; Spermatophyta; Magnoliophyta; eudicotyledons; Gunneridae; Pentapetalae; rosids; malvids; Brassicales; Brassicaceae; Camelineae; Arabidopsis	PSBP1_ARATH	543	E:0	RecName: Full=Oxygen-evolving enhancer protein 2-1, chloroplastic;^Eukaryota; Viridiplantae; Streptophyta; Embryophyta; Tracheophyta; Spermatophyta; Magnoliophyta; eudicotyledons; Gunneridae; Pentapetalae; rosids; malvids; Brassicales; Brassicaceae; Camelineae; Arabidopsis	PF01789.15	PsbP	PsbP	ENOG4110ARY	Oxygen-evolving enhancer protein 2	.	.	.	GO:0042742|defense response to bacterium;GO:0019684|photosynthesis, light reactionGO:0015979|photosynthesis	GO:0005509|calcium ion binding;GO:0008266|poly(U) RNA binding;GO:0019904|protein domain specific bindingGO:0005509|calcium ion binding	GO:0048046|apoplast;GO:0009507|chloroplast;GO:0009941|chloroplast envelope;GO:0009570|chloroplast stroma;GO:0009534|chloroplast thylakoid;GO:0009543|chloroplast thylakoid lumen;GO:0009535|chloroplast thylakoid membrane;GO:0019898|extrinsic component of membrane;GO:0009654|photosystem II oxygen evolving complex;GO:0009579|thylakoid;GO:0031977|thylakoid lumenGO:0009523|photosystem II;GO:0009654|pho…	K02717|psbP; photosystem II oxygen-evolving enhancer protein 2	map01100|Metabolic pathways;map00195|Photosynthesis
TRINITY_DN24134_c0_g1	6	60	12	14.5979	0	0	1	6.37602	7.1036e-05	0.00166897	up	yes	Gene.19508::TRINITY_DN24134_c0_g1::g.19508::m.19508	2-883[-]	gi|79313260|ref|NM_001035633.1|	1724	E:0	Arabidopsis thaliana PYK10-binding protein 1 mRNA, complete cds	gi|15228198|ref|NP_188263.1|	522	E:0	PYK10-binding protein 1 [Arabidopsis thaliana]	JAL30_ARATH	522	E:0	RecName: Full=PYK10-binding protein 1;^Eukaryota; Viridiplantae; Streptophyta; Embryophyta; Tracheophyta; Spermatophyta; Magnoliophyta; eudicotyledons; Gunneridae; Pentapetalae; rosids; malvids; Brassicales; Brassicaceae; Camelineae; Arabidopsis	JAL30_ARATH	571	E:0	RecName: Full=PYK10-binding protein 1;^Eukaryota; Viridiplantae; Streptophyta; Embryophyta; Tracheophyta; Spermatophyta; Magnoliophyta; eudicotyledons; Gunneridae; Pentapetalae; rosids; malvids; Brassicales; Brassicaceae; Camelineae; Arabidopsis	PF01419.16	Jacalin	Jacalin-like lectin domain	ENOG41104KM	Jacalin-like lectin domain	.	.	.	GO:0006457|protein folding;GO:0051336|regulation of hydrolase activity	GO:0030246|carbohydrate binding;GO:0005507|copper ion binding;GO:0030234|enzyme regulator activity	GO:0005829|cytosol;GO:0005634|nucleus;GO:0009506|plasmodesma	.	.
TRINITY_DN19147_c1_g2	8	25	8	7.38665	0	0	0	6.3709	0.000127152	0.00270764	up	yes	Gene.27888::TRINITY_DN19147_c1_g2::g.27888::m.27888	1-510[-]	gi|145336133|ref|NM_102425.3|	942	E:0	Arabidopsis thaliana eukaryotic translation initiation factor 5A-2 mRNA, complete cds	gi|15222741|ref|NP_173985.1|	311	E:3e-106	eukaryotic translation initiation factor 5A-2 [Arabidopsis thaliana]	IF5A2_ARATH	311	E:2e-107	RecName: Full=Eukaryotic translation initiation factor 5A-2;^Eukaryota; Viridiplantae; Streptophyta; Embryophyta; Tracheophyta; Spermatophyta; Magnoliophyta; eudicotyledons; Gunneridae; Pentapetalae; rosids; malvids; Brassicales; Brassicaceae; Camelineae; Arabidopsis	IF5A2_ARATH	311	E:2e-107	RecName: Full=Eukaryotic translation initiation factor 5A-2;^Eukaryota; Viridiplantae; Streptophyta; Embryophyta; Tracheophyta; Spermatophyta; Magnoliophyta; eudicotyledons; Gunneridae; Pentapetalae; rosids; malvids; Brassicales; Brassicaceae; Camelineae; Arabidopsis	PF01287.19	eIF-5a	Eukaryotic elongation factor 5A hypusine, DNA-binding OB fold	COG0231	Involved in peptide bond synthesis. Stimulates efficient translation and peptide-bond synthesis on native or reconstituted 70S ribosomes in vitro. Probably functions indirectly by altering the affinity of the ribosome for aminoacyl-tRNA, thus increasing their reactivity as acceptors for peptidyl transferase (By similarity)	.	.	.	GO:0042742|defense response to bacterium;GO:0034050|host programmed cell death induced by symbiont;GO:0045901|positive regulation of translational elongation;GO:0045905|positive regulation of translational termination;GO:0012501|programmed cell death;GO:0009617|response to bacterium;GO:0046686|response to cadmium ion;GO:0009611|response to wounding;GO:0006452|translational frameshifting;GO:000641…	GO:0043022|ribosome binding;GO:0003746|translation elongation factor activity;GO:0003743|translation initiation factor activityGO:0003723|RNA binding;GO:0003746|translation elongation factor activity;GO:0043022|ribosome binding	GO:0005737|cytoplasm;GO:0005634|nucleus	K03263|EIF5A; translation initiation factor 5A	.
TRINITY_DN10318_c0_g1	22	0	23	7.23984	0	0	0	6.35074	0.00185512	0.0220898	up	yes	.	.	.	.	.	.	.	.	.	.	.	.	.	.	.	.	.	.	.	.	.	.	.	.	.	.	.	.	.	.	.
TRINITY_DN20705_c0_g3	3	29	6	7.02306	0	0	0	6.29755	0.000534907	0.0083645	up	yes	Gene.15074::TRINITY_DN20705_c0_g3::g.15074::m.15074	1-495[+]	gi|222423302|dbj|AK316922.1|	911	E:0	Arabidopsis thaliana AT3G12780 mRNA, complete cds, clone: RAFL17-33-A17	gi|1022805|gb|AAB60303.1|	259	E:7e-83	phosphoglycerate kinase, partial [Arabidopsis thaliana]	PGKH1_ARATH	261	E:7e-84	RecName: Full=Phosphoglycerate kinase 1, chloroplastic;^Eukaryota; Viridiplantae; Streptophyta; Embryophyta; Tracheophyta; Spermatophyta; Magnoliophyta; eudicotyledons; Gunneridae; Pentapetalae; rosids; malvids; Brassicales; Brassicaceae; Camelineae; Arabidopsis	PGKH1_ARATH	327	E:2e-109	RecName: Full=Phosphoglycerate kinase 1, chloroplastic;^Eukaryota; Viridiplantae; Streptophyta; Embryophyta; Tracheophyta; Spermatophyta; Magnoliophyta; eudicotyledons; Gunneridae; Pentapetalae; rosids; malvids; Brassicales; Brassicaceae; Camelineae; Arabidopsis	PF00162.18	PGK	Phosphoglycerate kinase	COG0126	phosphoglycerate kinase	.	.	.	GO:0006096|glycolytic process;GO:0019253|reductive pentose-phosphate cycle;GO:0046686|response to cadmium ion;GO:0009409|response to coldGO:0006096|glycolytic process	GO:0005524|ATP binding;GO:0004618|phosphoglycerate kinase activityGO:0004618|phosphoglycerate kinase activity	GO:0048046|apoplast;GO:0005618|cell wall;GO:0009507|chloroplast;GO:0009941|chloroplast envelope;GO:0009570|chloroplast stroma;GO:0005737|cytoplasm;GO:0005829|cytosol;GO:0016020|membrane;GO:0005739|mitochondrion;GO:0005634|nucleus;GO:0010319|stromule;GO:0009579|thylakoid	K00927|PGK, pgk; phosphoglycerate kinase [EC:2.7.2.3]	map01200|Carbon metabolism;map01230|Biosynthesis of amino acids;map00010|Glycolysis / Gluconeogenesis;map00710|Carbon fixation in photosynthetic organisms;map01110|Biosynthesis of secondary metabolites;map01100|Metabolic pathways;map01120|Microbial metabolism in diverse environments;map01130|Biosynthesis of antibiotics;map00562|Inositol phosphate metabolism;map00051|Fructose and mannose metabolism
TRINITY_DN25102_c0_g1	0	33	4	6.98594	0	0	0	6.29177	0.0043235	0.0418948	up	yes	Gene.26159::TRINITY_DN25102_c0_g1::g.26159::m.26159	3-386[-]	gi|145336942|ref|NM_104918.4|	824	E:0	Arabidopsis thaliana 1-aminocyclopropane-1-carboxylate oxidase 2 mRNA, complete cds	gi|3341717|gb|AAC27484.1|	258	E:2e-83	ACC oxidase [Arabidopsis thaliana]	ACCO2_ARATH	258	E:1e-84	RecName: Full=1-aminocyclopropane-1-carboxylate oxidase 2;^Eukaryota; Viridiplantae; Streptophyta; Embryophyta; Tracheophyta; Spermatophyta; Magnoliophyta; eudicotyledons; Gunneridae; Pentapetalae; rosids; malvids; Brassicales; Brassicaceae; Camelineae; Arabidopsis	ACCO2_ARATH	270	E:1e-89	RecName: Full=1-aminocyclopropane-1-carboxylate oxidase 2;^Eukaryota; Viridiplantae; Streptophyta; Embryophyta; Tracheophyta; Spermatophyta; Magnoliophyta; eudicotyledons; Gunneridae; Pentapetalae; rosids; malvids; Brassicales; Brassicaceae; Camelineae; Arabidopsis	PF14226.5	DIOX_N	non-haem dioxygenase in morphine synthesis N-terminal	COG3491	2OGFe(II) oxygenase	.	.	.	GO:0071398|cellular response to fatty acid;GO:0071281|cellular response to iron ion;GO:0071732|cellular response to nitric oxide;GO:0006952|defense response;GO:0009727|detection of ethylene stimulus;GO:0009693|ethylene biosynthetic process;GO:0010030|positive regulation of seed germination;GO:0009735|response to cytokinin;GO:0009651|response to salt stress	GO:0009815|1-aminocyclopropane-1-carboxylate oxidase activity;GO:0005507|copper ion binding;GO:0031418|L-ascorbic acid binding	GO:0005618|cell wall;GO:0005829|cytosol;GO:0005783|endoplasmic reticulum;GO:0005794|Golgi apparatus;GO:0005886|plasma membrane;GO:0009506|plasmodesma	K05933|E1.14.17.4; aminocyclopropanecarboxylate oxidase [EC:1.14.17.4]	map01100|Metabolic pathways;map00270|Cysteine and methionine metabolism;map01110|Biosynthesis of secondary metabolites
TRINITY_DN10924_c0_g1	7	27	3	6.81516	0	0	0	6.25414	0.00053225	0.00833473	up	yes	Gene.26461::TRINITY_DN10924_c0_g1::g.26461::m.26461	58-504[-]	gi|30695167|ref|NM_104102.2|	935	E:0	Arabidopsis thaliana photosystem I reaction center subunit H-2 mRNA, complete cds	gi|297847604|ref|XP_002891683.1|	217	E:1e-69	hypothetical protein ARALYDRAFT_474340 [Arabidopsis lyrata subsp. lyrata]	PSAH2_ARATH	217	E:8e-71	RecName: Full=Photosystem I reaction center subunit VI-2, chloroplastic;^Eukaryota; Viridiplantae; Streptophyta; Embryophyta; Tracheophyta; Spermatophyta; Magnoliophyta; eudicotyledons; Gunneridae; Pentapetalae; rosids; malvids; Brassicales; Brassicaceae; Camelineae; Arabidopsis	PSAH2_ARATH	288	E:5e-99	RecName: Full=Photosystem I reaction center subunit VI-2, chloroplastic;^Eukaryota; Viridiplantae; Streptophyta; Embryophyta; Tracheophyta; Spermatophyta; Magnoliophyta; eudicotyledons; Gunneridae; Pentapetalae; rosids; malvids; Brassicales; Brassicaceae; Camelineae; Arabidopsis	PF03244.13	PSI_PsaH	Photosystem I reaction centre subunit VI	ENOG4112D30	Photosystem I reaction center subunit	.	.	.	GO:0015979|photosynthesis;GO:0009735|response to cytokininGO:0015979|photosynthesis	.	GO:0009507|chloroplast;GO:0009534|chloroplast thylakoid;GO:0009535|chloroplast thylakoid membrane;GO:0016021|integral component of membrane;GO:0016020|membrane;GO:0009538|photosystem I reaction center;GO:0010287|plastoglobule;GO:0009579|thylakoidGO:0009522|photosystem I;GO:0009538|photosystem I reaction center	K02695|psaH; photosystem I subunit VI	map01100|Metabolic pathways;map00195|Photosynthesis
TRINITY_DN25365_c0_g1	21	2	18	6.66836	0	0	0	6.23336	0.000391956	0.00655156	up	yes	Gene.1326::TRINITY_DN25365_c0_g1::g.1326::m.1326	61-645[+]	.	.	.	.	gi|566199438|ref|XP_002319662.2|	159	E:4e-44	hypothetical protein POPTR_0013s04570g [Populus trichocarpa]	CRRS3_ARATH	132	E:3e-35	RecName: Full=Cysteine-rich repeat secretory protein 3;^Eukaryota; Viridiplantae; Streptophyta; Embryophyta; Tracheophyta; Spermatophyta; Magnoliophyta; eudicotyledons; Gunneridae; Pentapetalae; rosids; malvids; Brassicales; Brassicaceae; Camelineae; Arabidopsis	CRRS3_ARATH	151	E:6e-43	RecName: Full=Cysteine-rich repeat secretory protein 3;^Eukaryota; Viridiplantae; Streptophyta; Embryophyta; Tracheophyta; Spermatophyta; Magnoliophyta; eudicotyledons; Gunneridae; Pentapetalae; rosids; malvids; Brassicales; Brassicaceae; Camelineae; Arabidopsis	PF01657.16	Stress-antifung	Salt stress response/antifungal	ENOG410YCB5	cysteine-rich repeat secretory protein	sigP:1^22^0.688^YES	ExpAA=15.63^PredHel=1^Topology=o10-29i	.	GO:0010497|plasmodesmata-mediated intercellular transport;GO:0046739|transport of virus in multicellular host	.	GO:0016021|integral component of membrane;GO:0009506|plasmodesma	.	.
TRINITY_DN23257_c3_g1	17	9	13	6.56949	0	0	0	6.20896	9.90912e-05	0.00219601	up	yes	.	.	.	.	.	.	.	.	.	.	.	.	.	.	.	.	.	.	.	.	.	.	.	.	.	.	.	.	.	.	.
TRINITY_DN26581_c0_g1	4	28	3	6.51792	0	0	0	6.18947	0.000942069	0.012961	up	yes	Gene.6321::TRINITY_DN26581_c0_g1::g.6321::m.6321	76-381[-]	gi|332656411|gb|CP002687.1|	885	E:0	Arabidopsis thaliana chromosome 4 sequence	gi|110739236|dbj|BAF01532.1|	196	E:2e-61	ATPase b'-subunit [Arabidopsis thaliana]	ATPX_SPIOL	100	E:1e-24	RecName: Full=ATP synthase subunit b', chloroplastic;^Eukaryota; Viridiplantae; Streptophyta; Embryophyta; Tracheophyta; Spermatophyta; Magnoliophyta; eudicotyledons; Gunneridae; Pentapetalae; Caryophyllales; Chenopodiaceae; Chenopodioideae; Anserineae; Spinacia	.	.	.	.	.	.	.	.	.	.	.	.	.	.	.	.	.
TRINITY_DN6743_c0_g1	31	7	0	6.4076	0	0	0	6.17206	0.00427474	0.0415923	up	yes	Gene.2522::TRINITY_DN6743_c0_g1::g.2522::m.2522	16-423[-]	gi|402745641|ref|NM_001248611.2|	771	E:0	Glycine max uncharacterized LOC100305960 (LOC100305960), mRNA	gi|734308250|gb|KHM99217.1|	275	E:4e-93	Light-regulated protein [Glycine soja]	LIRP1_ORYSJ	88.2	E:4e-21	RecName: Full=Light-regulated protein;^Eukaryota; Viridiplantae; Streptophyta; Embryophyta; Tracheophyta; Spermatophyta; Magnoliophyta; Liliopsida; Poales; Poaceae; BOP clade; Oryzoideae; Oryzeae; Oryzinae; Oryza	LIRP1_ORYSJ	87.8	E:3e-21	RecName: Full=Light-regulated protein;^Eukaryota; Viridiplantae; Streptophyta; Embryophyta; Tracheophyta; Spermatophyta; Magnoliophyta; Liliopsida; Poales; Poaceae; BOP clade; Oryzoideae; Oryzeae; Oryzinae; Oryza	PF07207.10	Lir1	Light regulated protein Lir1	ENOG410YMXP	light-regulated protein-like	.	.	.	.	.	GO:0009507|chloroplast	.	.
TRINITY_DN20965_c1_g2	17	9	11	6.25222	0	0	0	6.13712	0.000146916	0.00302564	up	yes	.	.	.	.	.	.	.	.	.	.	.	.	.	.	.	.	.	.	.	.	.	.	.	.	.	.	.	.	.	.	.
TRINITY_DN19881_c1_g5	2	28	3	6.19144	0	0	0	6.11538	0.00174614	0.0210106	up	yes	Gene.4852::TRINITY_DN19881_c1_g5::g.4852::m.4852	27-428[+]	gi|30694952|ref|NM_180811.1|	715	E:0	Arabidopsis thaliana 60S ribosomal protein L32-2 mRNA, complete cds	gi|565435452|ref|XP_006281294.1|	275	E:6e-93	hypothetical protein CARUB_v10027344mg, partial [Capsella rubella]	RL321_ARATH	273	E:2e-93	RecName: Full=60S ribosomal protein L32-1;^Eukaryota; Viridiplantae; Streptophyta; Embryophyta; Tracheophyta; Spermatophyta; Magnoliophyta; eudicotyledons; Gunneridae; Pentapetalae; rosids; malvids; Brassicales; Brassicaceae; Camelineae; Arabidopsis	RL321_ARATH	273	E:9e-94	RecName: Full=60S ribosomal protein L32-1;^Eukaryota; Viridiplantae; Streptophyta; Embryophyta; Tracheophyta; Spermatophyta; Magnoliophyta; eudicotyledons; Gunneridae; Pentapetalae; rosids; malvids; Brassicales; Brassicaceae; Camelineae; Arabidopsis	PF01655.17	Ribosomal_L32e	Ribosomal protein L32	COG1717	(ribosomal) protein	.	.	.	GO:0042256|mature ribosome assembly;GO:0042255|ribosome assembly;GO:0006412|translationGO:0006412|translation	GO:0003735|structural constituent of ribosomeGO:0003735|structural constituent of ribosome	GO:0005829|cytosol;GO:0022625|cytosolic large ribosomal subunit;GO:0022626|cytosolic ribosome;GO:0005730|nucleolus;GO:0042788|polysomal ribosomeGO:0005622|intracellular;GO:0005840|ribosome	K02912|RP-L32e, RPL32; large subunit ribosomal protein L32e	map03010|Ribosome
TRINITY_DN16537_c0_g9	15	0	23	6.09719	0	0	0	6.1033	0.00377712	0.0378601	up	yes	.	.	.	.	.	.	.	.	.	.	.	.	.	.	.	.	.	.	.	.	.	.	.	.	.	.	.	.	.	.	.
TRINITY_DN25600_c0_g1	5	8	22	5.84592	0	0	0	6.04117	0.000463454	0.00746157	up	yes	.	.	.	.	.	.	gi|470126648|ref|XP_004299295.1|	89.7	E:1e-18	PREDICTED: ras GTPase-activating protein-binding protein 1 [Fragaria vesca subsp. vesca]	.	.	.	.	.	.	.	.	.	.	.	.	.	.	.	.	.	.	.	.	.
TRINITY_DN13105_c0_g2	8	17	8	5.84691	0	0	0	6.03456	0.000347107	0.00595209	up	yes	Gene.7851::TRINITY_DN13105_c0_g2::g.7851::m.7851	3-557[-]	gi|30693360|ref|NM_114942.2|	1029	E:0	Arabidopsis thaliana oxygen-evolving enhancer protein 1-2 mRNA, complete cds	gi|15230324|ref|NP_190651.1|	374	E:2e-128	oxygen-evolving enhancer protein 1-2 [Arabidopsis thaliana]	PSBO2_ARATH	374	E:1e-129	RecName: Full=Oxygen-evolving enhancer protein 1-2, chloroplastic;^Eukaryota; Viridiplantae; Streptophyta; Embryophyta; Tracheophyta; Spermatophyta; Magnoliophyta; eudicotyledons; Gunneridae; Pentapetalae; rosids; malvids; Brassicales; Brassicaceae; Camelineae; Arabidopsis	PSBO2_ARATH	374	E:9e-130	RecName: Full=Oxygen-evolving enhancer protein 1-2, chloroplastic;^Eukaryota; Viridiplantae; Streptophyta; Embryophyta; Tracheophyta; Spermatophyta; Magnoliophyta; eudicotyledons; Gunneridae; Pentapetalae; rosids; malvids; Brassicales; Brassicaceae; Camelineae; Arabidopsis	PF01716.17	MSP	Manganese-stabilising protein / photosystem II polypeptide	ENOG410XP4G	photosystem II manganese-stabilizing	.	.	.	GO:0010205|photoinhibition;GO:0019684|photosynthesis, light reaction;GO:0010207|photosystem II assembly;GO:0042549|photosystem II stabilization;GO:0035304|regulation of protein dephosphorylationGO:0015979|photosynthesis;GO:0042549|photosystem II stabilization	GO:0005509|calcium ion binding;GO:0008266|poly(U) RNA bindingGO:0005509|calcium ion binding	GO:0009507|chloroplast;GO:0009570|chloroplast stroma;GO:0009534|chloroplast thylakoid;GO:0009535|chloroplast thylakoid membrane;GO:0019898|extrinsic component of membrane;GO:0016021|integral component of membrane;GO:0009654|photosystem II oxygen evolving complex;GO:0010287|plastoglobule;GO:0009579|thylakoid;GO:0031977|thylakoid lumenGO:0009523|photosystem II;GO:0009654|photosystem II oxygen evolv…	K02716|psbO; photosystem II oxygen-evolving enhancer protein 1	map01100|Metabolic pathways;map00195|Photosynthesis
TRINITY_DN16494_c2_g3	20	0	16	5.80291	0	0	0	6.03179	0.00450066	0.043258	up	yes	.	.	.	.	.	.	.	.	.	.	.	.	.	.	.	.	.	.	.	.	.	.	.	.	.	.	.	.	.	.	.
TRINITY_DN13501_c0_g1	923	524	423	323.559	4	4	22	6.02388	3.53228e-28	5.09846e-25	up	yes	Gene.1661::TRINITY_DN13501_c0_g1::g.1661::m.1661	34-1650[+]	gi|731420713|ref|XM_002266457.2|	532	E:1e-147	PREDICTED: Vitis vinifera cytochrome P450 78A3 (LOC100243661), mRNA	gi|590720943|ref|XP_007051469.1|	766	E:0	Cytochrome P450, family 78, subfamily A, polypeptide 6 [Theobroma cacao]	C78A3_SOYBN	684	E:0	RecName: Full=Cytochrome P450 78A3;^Eukaryota; Viridiplantae; Streptophyta; Embryophyta; Tracheophyta; Spermatophyta; Magnoliophyta; eudicotyledons; Gunneridae; Pentapetalae; rosids; fabids; Fabales; Fabaceae; Papilionoideae; Phaseoleae; Glycine; Soja	C78A6_ARATH	701	E:0	RecName: Full=Cytochrome P450 78A6;^Eukaryota; Viridiplantae; Streptophyta; Embryophyta; Tracheophyta; Spermatophyta; Magnoliophyta; eudicotyledons; Gunneridae; Pentapetalae; rosids; malvids; Brassicales; Brassicaceae; Camelineae; Arabidopsis	PF00067.21	p450	Cytochrome P450	COG2124	Cytochrome p450	.	ExpAA=24.52^PredHel=1^Topology=i21-43o	.	GO:0040008|regulation of growth;GO:0044550|secondary metabolite biosynthetic process;GO:0048316|seed developmentGO:0055114|oxidation-reduction process	GO:0020037|heme binding;GO:0005506|iron ion binding;GO:0016709|oxidoreductase activity, acting on paired donors, with incorporation or reduction of molecular oxygen, NAD(P)H as one donor, and incorporation of one atom of oxygenGO:0005506|iron ion binding;GO:0016705|oxidoreductase activity, acting on paired donors, with incorporation or reduction of molecular oxygen;GO:0020037|heme binding	GO:0016021|integral component of membrane;GO:0016020|membrane	.	.
TRINITY_DN17083_c0_g1	22	3	10	5.75497	0	0	0	6.02027	0.000666478	0.00983803	up	yes	.	.	.	.	.	.	.	.	.	.	.	.	.	.	.	.	.	.	.	.	.	.	.	.	.	.	.	.	.	.	.
TRINITY_DN17522_c1_g3	2	24	5	5.73885	0	0	0	6.00584	0.00166969	0.0202893	up	yes	Gene.20418::TRINITY_DN17522_c1_g3::g.20418::m.20418	3-506[-]	gi|227202809|dbj|AK318763.1|	939	E:0	Arabidopsis thaliana AT5G35630 mRNA, complete cds, clone: RAFL15-24-K20	gi|227202810|dbj|BAH56878.1|	265	E:1e-86	AT5G35630 [Arabidopsis thaliana]	GLNA2_ARATH	267	E:1e-86	RecName: Full=Glutamine synthetase, chloroplastic/mitochondrial;^Eukaryota; Viridiplantae; Streptophyta; Embryophyta; Tracheophyta; Spermatophyta; Magnoliophyta; eudicotyledons; Gunneridae; Pentapetalae; rosids; malvids; Brassicales; Brassicaceae; Camelineae; Arabidopsis	GLNA2_ARATH	309	E:3e-103	RecName: Full=Glutamine synthetase, chloroplastic/mitochondrial;^Eukaryota; Viridiplantae; Streptophyta; Embryophyta; Tracheophyta; Spermatophyta; Magnoliophyta; eudicotyledons; Gunneridae; Pentapetalae; rosids; malvids; Brassicales; Brassicaceae; Camelineae; Arabidopsis	PF03951.18	Gln-synt_N	Glutamine synthetase, beta-Grasp domain	COG0174	glutamine synthetase	.	.	.	GO:0007568|aging;GO:0019676|ammonia assimilation cycle;GO:0006542|glutamine biosynthetic process;GO:0046686|response to cadmium ion;GO:0009735|response to cytokinin;GO:0009651|response to salt stressGO:0006542|glutamine biosynthetic process;GO:0006807|nitrogen compound metabolic process	GO:0005524|ATP binding;GO:0004356|glutamate-ammonia ligase activityGO:0004356|glutamate-ammonia ligase activity	GO:0048046|apoplast;GO:0009507|chloroplast;GO:0009941|chloroplast envelope;GO:0009570|chloroplast stroma;GO:0009535|chloroplast thylakoid membrane;GO:0022626|cytosolic ribosome;GO:0016020|membrane;GO:0005739|mitochondrion;GO:0009579|thylakoid	K01915|glnA, GLUL; glutamine synthetase [EC:6.3.1.2]	map00630|Glyoxylate and dicarboxylate metabolism;map00220|Arginine biosynthesis;map01230|Biosynthesis of amino acids;map00250|Alanine, aspartate and glutamate metabolism;map04724|Glutamatergic synapse;map04727|GABAergic synapse;map02020|Two-component system;map01100|Metabolic pathways;map01120|Microbial metabolism in diverse environments;map00910|Nitrogen metabolism
TRINITY_DN10364_c0_g2	5	23	3	5.71882	0	0	0	6.00055	0.00128519	0.0164479	up	yes	Gene.20501::TRINITY_DN10364_c0_g2::g.20501::m.20501	2-385[-]	gi|145340892|ref|NM_118317.3|	713	E:0	Arabidopsis thaliana peroxidase 42 mRNA, complete cds	gi|2894574|emb|CAA17163.1|	264	E:3e-86	peroxidase prxr1 [Arabidopsis thaliana]	PER42_ARATH	264	E:2e-87	RecName: Full=Peroxidase 42;^Eukaryota; Viridiplantae; Streptophyta; Embryophyta; Tracheophyta; Spermatophyta; Magnoliophyta; eudicotyledons; Gunneridae; Pentapetalae; rosids; malvids; Brassicales; Brassicaceae; Camelineae; Arabidopsis	PER42_ARATH	264	E:2e-87	RecName: Full=Peroxidase 42;^Eukaryota; Viridiplantae; Streptophyta; Embryophyta; Tracheophyta; Spermatophyta; Magnoliophyta; eudicotyledons; Gunneridae; Pentapetalae; rosids; malvids; Brassicales; Brassicaceae; Camelineae; Arabidopsis	PF00141.22	peroxidase	Peroxidase	ENOG4111GTW	peroxidase	.	.	.	GO:0042744|hydrogen peroxide catabolic process;GO:0009664|plant-type cell wall organization;GO:0006979|response to oxidative stress;GO:0048511|rhythmic processGO:0006979|response to oxidative stress;GO:0055114|oxidation-reduction process	GO:0020037|heme binding;GO:0046872|metal ion binding;GO:0004601|peroxidase activityGO:0004601|peroxidase activity;GO:0020037|heme binding	GO:0005576|extracellular region;GO:0009505|plant-type cell wall;GO:0009506|plasmodesma	K00430|E1.11.1.7; peroxidase [EC:1.11.1.7]	map01100|Metabolic pathways;map00940|Phenylpropanoid biosynthesis;map01110|Biosynthesis of secondary metabolites
TRINITY_DN21031_c4_g1	2	8	23	5.51484	0	0	0	5.95663	0.00130184	0.0166214	up	yes	.	.	.	.	.	.	.	.	.	.	.	.	.	.	.	.	.	.	.	.	.	.	.	.	.	.	.	.	.	.	.
TRINITY_DN22208_c2_g6	2	54	0	10.8865	0	0	1	5.94823	0.00403201	0.0397666	up	yes	Gene.14682::TRINITY_DN22208_c2_g6::g.14682::m.14682	2-538[+]	gi|227204114|dbj|AK318794.1|	998	E:0	Arabidopsis thaliana AT1G13440 mRNA, partial cds, clone: RAFL18-04-A07	gi|15222848|ref|NP_172801.1|	286	E:1e-93	glyceraldehyde 3-phosphate dehydrogenase GAPC2 [Arabidopsis thaliana]	G3PC2_ARATH	286	E:6e-95	RecName: Full=Glyceraldehyde-3-phosphate dehydrogenase GAPC2, cytosolic;^Eukaryota; Viridiplantae; Streptophyta; Embryophyta; Tracheophyta; Spermatophyta; Magnoliophyta; eudicotyledons; Gunneridae; Pentapetalae; rosids; malvids; Brassicales; Brassicaceae; Camelineae; Arabidopsis	G3PC2_ARATH	353	E:2e-121	RecName: Full=Glyceraldehyde-3-phosphate dehydrogenase GAPC2, cytosolic;^Eukaryota; Viridiplantae; Streptophyta; Embryophyta; Tracheophyta; Spermatophyta; Magnoliophyta; eudicotyledons; Gunneridae; Pentapetalae; rosids; malvids; Brassicales; Brassicaceae; Camelineae; Arabidopsis	PF00044.23	Gp_dh_N	Glyceraldehyde 3-phosphate dehydrogenase, NAD binding domain	COG0057	glyceraldehyde3phosphate dehydrogenase	.	.	.	GO:0042742|defense response to bacterium;GO:0006094|gluconeogenesis;GO:0006096|glycolytic process;GO:0046686|response to cadmium ion;GO:0006979|response to oxidative stressGO:0055114|oxidation-reduction process;GO:0009089|lysine biosynthetic process via diaminopimelate	GO:0005507|copper ion binding;GO:0003677|DNA binding;GO:0004365|glyceraldehyde-3-phosphate dehydrogenase (NAD+) (phosphorylating) activity;GO:0051287|NAD binding;GO:0050661|NADP binding;GO:0008270|zinc ion bindingGO:0016620|oxidoreductase activity, acting on the aldehyde or oxo group of donors, NAD or NADP as acceptor;GO:0008839|4-hydroxy-tetrahydrodipicolinate reductase	GO:0005618|cell wall;GO:0009507|chloroplast;GO:0005829|cytosol;GO:0016020|membrane;GO:0005739|mitochondrion;GO:0005730|nucleolus;GO:0005634|nucleus;GO:0005777|peroxisome;GO:0005886|plasma membrane;GO:0009506|plasmodesma	K00134|GAPDH, gapA; glyceraldehyde 3-phosphate dehydrogenase [EC:1.2.1.12]	map04066|HIF-1 signaling pathway;map01200|Carbon metabolism;map01230|Biosynthesis of amino acids;map01120|Microbial metabolism in diverse environments;map00010|Glycolysis / Gluconeogenesis;map00710|Carbon fixation in photosynthetic organisms;map01110|Biosynthesis of secondary metabolites;map01100|Metabolic pathways;map05010|Alzheimer's disease;map01130|Biosynthesis of antibiotics
TRINITY_DN12582_c0_g1	1	40	18	10.8782	1	0	0	5.94788	0.000605869	0.00915125	up	yes	.	.	.	.	.	.	.	.	.	.	.	.	.	.	.	.	.	.	.	.	.	.	.	.	.	.	.	.	.	.	.
TRINITY_DN17178_c3_g1	3362	2881	4739	1885.27	92	87	11	5.94058	3.48178e-14	8.96033e-12	up	yes	.	.	gi|147797757|emb|AM444303.2|	161	E:7e-36	Vitis vinifera contig VV78X107337.4, whole genome shotgun sequence	gi|593159813|ref|XP_007131989.1|	117	E:8e-29	hypothetical protein PHAVU_011G0575001g, partial [Phaseolus vulgaris]	LBD4_ARATH	111	E:1e-26	RecName: Full=LOB domain-containing protein 4;^Eukaryota; Viridiplantae; Streptophyta; Embryophyta; Tracheophyta; Spermatophyta; Magnoliophyta; eudicotyledons; Gunneridae; Pentapetalae; rosids; malvids; Brassicales; Brassicaceae; Camelineae; Arabidopsis	.	.	.	.	.	.	.	ENOG410YHFG	lob domain-containing protein	.	.	.	.	.	.	.	.
TRINITY_DN12016_c1_g2	12	2	19	5.35786	0	0	0	5.91824	0.00113291	0.0149435	up	yes	.	.	.	.	.	.	.	.	.	.	.	.	.	.	.	.	.	.	.	.	.	.	.	.	.	.	.	.	.	.	.
TRINITY_DN20340_c0_g3	19	8	4	5.27577	0	0	0	5.89123	0.000902693	0.012565	up	yes	.	.	.	.	.	.	.	.	.	.	.	.	.	.	.	.	.	.	.	.	.	.	.	.	.	.	.	.	.	.	.
TRINITY_DN19521_c1_g2	6	14	10	5.26031	0	0	0	5.8831	0.000611426	0.0092055	up	yes	.	.	gi|731438346|ref|XM_003635083.2|	121	E:3e-24	PREDICTED: Vitis vinifera uncharacterized LOC100247272 (LOC100247272), mRNA	gi|359496008|ref|XP_003635131.1|	117	E:1e-29	PREDICTED: uncharacterized protein LOC100247272 [Vitis vinifera]	.	.	.	.	.	.	.	.	.	.	.	.	.	.	.	.	.	.	.	.	.
TRINITY_DN19839_c3_g1	10	11	9	5.17723	0	0	0	5.862	0.000493884	0.00786	up	yes	.	.	.	.	.	.	.	.	.	.	.	.	.	.	.	.	.	.	.	.	.	.	.	.	.	.	.	.	.	.	.
TRINITY_DN9828_c0_g1	1	20	7	5.12302	0	0	0	5.84291	0.00309793	0.0325665	up	yes	.	.	gi|225898678|dbj|AB493632.1|	791	E:0	Arabidopsis thaliana At3g26520 mRNA for hypothetical protein, partial cds, clone: RAAt3g26520	gi|15231569|ref|NP_189283.1|	270	E:4e-89	aquaporin TIP1-2 [Arabidopsis thaliana]	TIP12_ARATH	270	E:2e-90	RecName: Full=Aquaporin TIP1-2;^Eukaryota; Viridiplantae; Streptophyta; Embryophyta; Tracheophyta; Spermatophyta; Magnoliophyta; eudicotyledons; Gunneridae; Pentapetalae; rosids; malvids; Brassicales; Brassicaceae; Camelineae; Arabidopsis	.	.	.	.	.	.	.	COG0580	Channel that permits osmotically driven movement of water in both directions. It is involved in the osmoregulation and in the maintenance of cell turgor during volume expansion in rapidly growing cells. It mediates rapid entry or exit of water in response to abrupt changes in osmolarity (By similarity)	.	.	.	GO:0042742|defense response to bacterium;GO:0080170|hydrogen peroxide transmembrane transport;GO:0034220|ion transmembrane transport;GO:0030104|water homeostasis	GO:0015250|water channel activity	GO:0042807|central vacuole;GO:0009507|chloroplast;GO:0043674|columella;GO:0005783|endoplasmic reticulum;GO:0005794|Golgi apparatus;GO:0005887|integral component of plasma membrane;GO:0016020|membrane;GO:0009705|plant-type vacuole membrane;GO:0005886|plasma membrane;GO:0005774|vacuolar membrane;GO:0005773|vacuole	K09873|TIP; aquaporin TIP	.
TRINITY_DN14734_c1_g1	71	81	60	37.3209	0	4	0	5.84069	1.03716e-10	1.33975e-08	up	yes	Gene.2889::TRINITY_DN14734_c1_g1::g.2889::m.2889	203-883[-]	gi|743851416|ref|XM_011030687.1|	512	E:1e-141	PREDICTED: Populus euphratica cytokinin riboside 5'-monophosphate phosphoribohydrolase LOG1-like (LOC105128850), mRNA	gi|703129742|ref|XP_010104436.1|	371	E:9e-126	hypothetical protein L484_016035 [Morus notabilis]	LOG3_ARATH	304	E:4e-101	RecName: Full=Cytokinin riboside 5'-monophosphate phosphoribohydrolase LOG3;^Eukaryota; Viridiplantae; Streptophyta; Embryophyta; Tracheophyta; Spermatophyta; Magnoliophyta; eudicotyledons; Gunneridae; Pentapetalae; rosids; malvids; Brassicales; Brassicaceae; Camelineae; Arabidopsis	LOG7_ARATH	337	E:6e-116	RecName: Full=Cytokinin riboside 5'-monophosphate phosphoribohydrolase LOG7;^Eukaryota; Viridiplantae; Streptophyta; Embryophyta; Tracheophyta; Spermatophyta; Magnoliophyta; eudicotyledons; Gunneridae; Pentapetalae; rosids; malvids; Brassicales; Brassicaceae; Camelineae; Arabidopsis	PF03641.13	Lysine_decarbox	Possible lysine decarboxylase	COG1611	decarboxylase	.	.	.	GO:0009691|cytokinin biosynthetic process	GO:0016787|hydrolase activity	GO:0005829|cytosol;GO:0005634|nucleus	.	.
TRINITY_DN18099_c4_g2	14	2	15	5.04979	0	0	0	5.83269	0.0014131	0.0178238	up	yes	.	.	.	.	.	.	gi|529164792|gb|AGS58184.1|	64.7	E:6e-11	hypothetical protein, partial [Actinidia eriantha]	.	.	.	.	.	.	.	.	.	.	.	.	.	.	.	.	.	.	.	.	.
TRINITY_DN23385_c2_g2	4	21	2	5.01202	0	0	0	5.8099	0.00300078	0.0316857	up	yes	Gene.17311::TRINITY_DN23385_c2_g2::g.17311::m.17311	1-471[+]	gi|332189094|gb|CP002684.1|	872	E:0	Arabidopsis thaliana chromosome 1 sequence	gi|42571565|ref|NP_973873.1|	334	E:1e-111	catalase 3 [Arabidopsis thaliana]	CATA3_ARATH	333	E:5e-112	RecName: Full=Catalase-3;^Eukaryota; Viridiplantae; Streptophyta; Embryophyta; Tracheophyta; Spermatophyta; Magnoliophyta; eudicotyledons; Gunneridae; Pentapetalae; rosids; malvids; Brassicales; Brassicaceae; Camelineae; Arabidopsis	CATA3_ARATH	333	E:4e-112	RecName: Full=Catalase-3;^Eukaryota; Viridiplantae; Streptophyta; Embryophyta; Tracheophyta; Spermatophyta; Magnoliophyta; eudicotyledons; Gunneridae; Pentapetalae; rosids; malvids; Brassicales; Brassicaceae; Camelineae; Arabidopsis	PF00199.18	Catalase	Catalase	COG0753	Catalase	.	.	.	GO:0006995|cellular response to nitrogen starvation;GO:0016036|cellular response to phosphate starvation;GO:0009970|cellular response to sulfate starvation;GO:0042744|hydrogen peroxide catabolic process;GO:0046686|response to cadmium ion;GO:0009409|response to cold;GO:0042542|response to hydrogen peroxide;GO:0009416|response to light stimulusGO:0055114|oxidation-reduction process	GO:0004096|catalase activity;GO:0050897|cobalt ion binding;GO:0020037|heme binding;GO:0003729|mRNA bindingGO:0004096|catalase activity;GO:0020037|heme binding	GO:0048046|apoplast;GO:0005618|cell wall;GO:0009507|chloroplast;GO:0009941|chloroplast envelope;GO:0009570|chloroplast stroma;GO:0022626|cytosolic ribosome;GO:0016020|membrane;GO:0005739|mitochondrion;GO:0005777|peroxisome;GO:0005886|plasma membrane;GO:0009506|plasmodesma;GO:0005773|vacuole	K03781|katE, CAT, catB, srpA; catalase [EC:1.11.1.6]	map01200|Carbon metabolism;map00630|Glyoxylate and dicarboxylate metabolism;map04146|Peroxisome;map04068|FoxO signaling pathway;map01110|Biosynthesis of secondary metabolites;map05014|Amyotrophic lateral sclerosis (ALS);map00380|Tryptophan metabolism;map01130|Biosynthesis of antibiotics
TRINITY_DN20234_c1_g8	13	3	14	4.92039	0	0	0	5.79492	0.00117092	0.015286	up	yes	.	.	.	.	.	.	.	.	.	.	.	.	.	.	.	.	.	.	.	.	.	.	.	.	.	.	.	.	.	.	.
TRINITY_DN11226_c0_g1	8	2	20	4.86356	0	0	0	5.77873	0.00199063	0.0233186	up	yes	.	.	.	.	.	.	.	.	.	.	.	.	.	.	.	.	.	.	.	.	.	.	.	.	.	.	.	.	.	.	.
TRINITY_DN23428_c0_g1	4	20	2	4.81955	0	0	0	5.75333	0.00341604	0.035241	up	yes	Gene.2900::TRINITY_DN23428_c0_g1::g.2900::m.2900	1-498[+]	gi|332002898|gb|CP002688.1|	922	E:0	Arabidopsis thaliana chromosome 5 sequence	gi|13605831|gb|AAK32901.1|AF367314_1	316	E:4e-106	AT5g02870/F9G14_180 [Arabidopsis thaliana]	RL4B_ARATH	317	E:2e-106	RecName: Full=60S ribosomal protein L4-2;^Eukaryota; Viridiplantae; Streptophyta; Embryophyta; Tracheophyta; Spermatophyta; Magnoliophyta; eudicotyledons; Gunneridae; Pentapetalae; rosids; malvids; Brassicales; Brassicaceae; Camelineae; Arabidopsis	RL4B_ARATH	336	E:5e-114	RecName: Full=60S ribosomal protein L4-2;^Eukaryota; Viridiplantae; Streptophyta; Embryophyta; Tracheophyta; Spermatophyta; Magnoliophyta; eudicotyledons; Gunneridae; Pentapetalae; rosids; malvids; Brassicales; Brassicaceae; Camelineae; Arabidopsis	PF00573.21	Ribosomal_L4	Ribosomal protein L4/L1 family	COG0088	One of the primary rRNA binding proteins, this protein initially binds near the 5'-end of the 23S rRNA. It is important during the early stages of 50S assembly. It makes multiple contacts with different domains of the 23S rRNA in the assembled 50S subunit and ribosome (By similarity)	.	.	.	GO:0002181|cytoplasmic translation;GO:0042256|mature ribosome assembly;GO:0009735|response to cytokinin;GO:0042255|ribosome assemblyGO:0006412|translation	GO:0003729|mRNA binding;GO:0003735|structural constituent of ribosomeGO:0003735|structural constituent of ribosome	GO:0009507|chloroplast;GO:0005829|cytosol;GO:0022625|cytosolic large ribosomal subunit;GO:0022626|cytosolic ribosome;GO:0016020|membrane;GO:0005730|nucleolus;GO:0005886|plasma membrane;GO:0009506|plasmodesma;GO:0042788|polysomal ribosome;GO:0005774|vacuolar membrane;GO:0005773|vacuoleGO:0005840|ribosome	K02930|RP-L4e, RPL4; large subunit ribosomal protein L4e	map03010|Ribosome
TRINITY_DN19485_c1_g2	7	3	19	4.73415	0	0	0	5.73945	0.00177211	0.0212845	up	yes	.	.	.	.	.	.	.	.	.	.	.	.	.	.	.	.	.	.	.	.	.	.	.	.	.	.	.	.	.	.	.
TRINITY_DN4482_c0_g1	7	13	7	4.75518	0	0	0	5.73686	0.00107874	0.0143478	up	yes	Gene.3925::TRINITY_DN4482_c0_g1::g.3925::m.3925	1-408[+]	gi|222424730|dbj|AK317658.1|	758	E:0	Arabidopsis thaliana AT4G23670 mRNA, complete cds, clone: RAFL21-52-J18	gi|15236566|ref|NP_194098.1|	257	E:1e-85	polyketide cyclase/dehydrase and lipid transport superfamily protein [Arabidopsis thaliana]	ML328_ARATH	198	E:6e-64	RecName: Full=MLP-like protein 328;^Eukaryota; Viridiplantae; Streptophyta; Embryophyta; Tracheophyta; Spermatophyta; Magnoliophyta; eudicotyledons; Gunneridae; Pentapetalae; rosids; malvids; Brassicales; Brassicaceae; Camelineae; Arabidopsis	ML328_ARATH	198	E:5e-64	RecName: Full=MLP-like protein 328;^Eukaryota; Viridiplantae; Streptophyta; Embryophyta; Tracheophyta; Spermatophyta; Magnoliophyta; eudicotyledons; Gunneridae; Pentapetalae; rosids; malvids; Brassicales; Brassicaceae; Camelineae; Arabidopsis	PF00407.18	Bet_v_1	Pathogenesis-related protein Bet v I family	ENOG41113R7	Major latex	.	.	.	GO:0006952|defense response;GO:0009607|response to biotic stimulus;GO:0080184|response to phenylpropanoid;GO:0010043|response to zinc ion;GO:0010228|vegetative to reproductive phase transition of meristemGO:0006952|defense response;GO:0009607|response to biotic stimulus	GO:0005507|copper ion binding	GO:0005829|cytosol	.	.
TRINITY_DN27872_c0_g1	13	10	4	4.68129	0	0	0	5.71646	0.0014026	0.0177048	up	yes	.	.	.	.	.	.	.	.	.	.	.	.	.	.	.	.	.	.	.	.	.	.	.	.	.	.	.	.	.	.	.
TRINITY_DN3955_c0_g1	30	68	42	25.148	0	0	3	5.6569	1.93174e-07	1.09811e-05	up	yes	Gene.10601::TRINITY_DN3955_c0_g1::g.10601::m.10601	107-523[-]	.	.	.	.	gi|661889468|emb|CDP07055.1|	196	E:4e-61	unnamed protein product [Coffea canephora]	SAU50_ARATH	68.6	E:1e-13	RecName: Full=Auxin-responsive protein SAUR50 {ECO:0000303|PubMed:12036261};^Eukaryota; Viridiplantae; Streptophyta; Embryophyta; Tracheophyta; Spermatophyta; Magnoliophyta; eudicotyledons; Gunneridae; Pentapetalae; rosids; malvids; Brassicales; Brassicaceae; Camelineae; Arabidopsis	SAU50_ARATH	68.6	E:4e-14	RecName: Full=Auxin-responsive protein SAUR50 {ECO:0000303|PubMed:12036261};^Eukaryota; Viridiplantae; Streptophyta; Embryophyta; Tracheophyta; Spermatophyta; Magnoliophyta; eudicotyledons; Gunneridae; Pentapetalae; rosids; malvids; Brassicales; Brassicaceae; Camelineae; Arabidopsis	PF02519.13	Auxin_inducible	Auxin responsive protein	ENOG410Z28U	auxin-induced protein	.	.	.	GO:0009734|auxin-activated signaling pathway;GO:0040008|regulation of growthGO:0009733|response to auxin	.	.	K14488|SAUR; SAUR family protein	map04075|Plant hormone signal transduction
TRINITY_DN19661_c6_g2	60	54	70	31.9355	4	0	0	5.60245	5.85372e-10	6.33002e-08	up	yes	.	.	.	.	.	.	.	.	.	.	.	.	.	.	.	.	.	.	.	.	.	.	.	.	.	.	.	.	.	.	.
TRINITY_DN2687_c0_g1	12	15	22	8.49162	0	1	0	5.58927	0.000170214	0.00338166	up	yes	.	.	.	.	.	.	gi|225431762|ref|XP_002270564.1|	103	E:5e-24	PREDICTED: MATE efflux family protein 5 [Vitis vinifera]	DTX55_ARATH	78.6	E:3e-16	RecName: Full=Protein DETOXIFICATION 55 {ECO:0000303|PubMed:11739388};^Eukaryota; Viridiplantae; Streptophyta; Embryophyta; Tracheophyta; Spermatophyta; Magnoliophyta; eudicotyledons; Gunneridae; Pentapetalae; rosids; malvids; Brassicales; Brassicaceae; Camelineae; Arabidopsis	.	.	.	.	.	.	.	COG0534	Mate efflux family protein	.	.	.	GO:0006855|drug transmembrane transport	GO:0015297|antiporter activity;GO:0015238|drug transmembrane transporter activity	GO:0016021|integral component of membrane	K03327|TC.MATE, SLC47A, norM, mdtK, dinF; multidrug resistance protein, MATE family	.
TRINITY_DN24315_c0_g1	29	12	52	15.6041	0	2	0	5.58414	2.15786e-05	0.000624013	up	yes	Gene.31893::TRINITY_DN24315_c0_g1::g.31893::m.31893	3-686[-]	gi|145339510|ref|NM_115346.3|	1360	E:0	Arabidopsis thaliana chlorophyll a-b binding protein 6 mRNA, complete cds	gi|15233115|ref|NP_191049.1|	406	E:3e-141	chlorophyll a-b binding protein 6 [Arabidopsis thaliana]	CAB6_ARATH	406	E:2e-142	RecName: Full=Chlorophyll a-b binding protein 6, chloroplastic;^Eukaryota; Viridiplantae; Streptophyta; Embryophyta; Tracheophyta; Spermatophyta; Magnoliophyta; eudicotyledons; Gunneridae; Pentapetalae; rosids; malvids; Brassicales; Brassicaceae; Camelineae; Arabidopsis	CAB6_ARATH	462	E:5e-165	RecName: Full=Chlorophyll a-b binding protein 6, chloroplastic;^Eukaryota; Viridiplantae; Streptophyta; Embryophyta; Tracheophyta; Spermatophyta; Magnoliophyta; eudicotyledons; Gunneridae; Pentapetalae; rosids; malvids; Brassicales; Brassicaceae; Camelineae; Arabidopsis	PF00504.20	Chloroa_b-bind	Chlorophyll A-B binding protein	ENOG410XVD6	Chlorophyll A-B binding protein	.	.	.	GO:0009768|photosynthesis, light harvesting in photosystem I;GO:0018298|protein-chromophore linkage;GO:0009637|response to blue light;GO:0009409|response to cold;GO:0010218|response to far red light;GO:0009644|response to high light intensity;GO:0009645|response to low light intensity stimulus;GO:0010114|response to red light	GO:0016168|chlorophyll binding;GO:0046872|metal ion binding;GO:0031409|pigment binding;GO:0019904|protein domain specific binding	GO:0009507|chloroplast;GO:0009941|chloroplast envelope;GO:0009534|chloroplast thylakoid;GO:0009535|chloroplast thylakoid membrane;GO:0016021|integral component of membrane;GO:0016020|membrane;GO:0009522|photosystem I;GO:0010287|plastoglobule;GO:0009579|thylakoid	K08907|LHCA1; light-harvesting complex I chlorophyll a/b binding protein 1	map00196|Photosynthesis - antenna proteins
TRINITY_DN25654_c0_g1	67	10	10	14.7594	0	2	0	5.50501	0.000160062	0.0032224	up	yes	.	.	.	.	.	.	gi|821317039|ref|YP_009138136.1|	213	E:6e-64	NADH dehydrogenase subunit 1 (mitochondrion) [Calliarthron tuberculosum]	NU1M_MOUSE	398	E:1e-137	RecName: Full=NADH-ubiquinone oxidoreductase chain 1;^Eukaryota; Metazoa; Chordata; Craniata; Vertebrata; Euteleostomi; Mammalia; Eutheria; Euarchontoglires; Glires; Rodentia; Myomorpha; Muroidea; Muridae; Murinae; Mus; Mus	.	.	.	.	.	.	.	COG1005	NDH-1 shuttles electrons from NADH, via FMN and iron- sulfur (Fe-S) centers, to quinones in the respiratory chain. The immediate electron acceptor for the enzyme in this species is believed to be ubiquinone. Couples the redox reaction to proton translocation (for every two electrons transferred, four hydrogen ions are translocated across the cytoplasmic membrane), and thus conserves the redox ene…	.	.	.	GO:0045333|cellular respiration;GO:0042493|response to drug;GO:0033194|response to hydroperoxide;GO:0014070|response to organic cyclic compound	GO:0008137|NADH dehydrogenase (ubiquinone) activity	GO:0030425|dendrite;GO:0016021|integral component of membrane;GO:0005747|mitochondrial respiratory chain complex I;GO:0005739|mitochondrion;GO:0043025|neuronal cell body	K03878|ND1; NADH-ubiquinone oxidoreductase chain 1 [EC:1.6.5.3]	map01100|Metabolic pathways;map00190|Oxidative phosphorylation;map05012|Parkinson's disease
TRINITY_DN28168_c0_g1	14	55	12	15.1082	0	0	2	5.4986	0.000100101	0.00221248	up	yes	Gene.19840::TRINITY_DN28168_c0_g1::g.19840::m.19840	1-531[+]	gi|332189094|gb|CP002684.1|	981	E:0	Arabidopsis thaliana chromosome 1 sequence	gi|15217918|ref|NP_173459.1|	284	E:2e-95	DNA-damage resistance protein DRT112 [Arabidopsis thaliana]	PLAS2_ARATH	284	E:1e-96	RecName: Full=Plastocyanin major isoform, chloroplastic;^Eukaryota; Viridiplantae; Streptophyta; Embryophyta; Tracheophyta; Spermatophyta; Magnoliophyta; eudicotyledons; Gunneridae; Pentapetalae; rosids; malvids; Brassicales; Brassicaceae; Camelineae; Arabidopsis	PLAS2_ARATH	320	E:3e-111	RecName: Full=Plastocyanin major isoform, chloroplastic;^Eukaryota; Viridiplantae; Streptophyta; Embryophyta; Tracheophyta; Spermatophyta; Magnoliophyta; eudicotyledons; Gunneridae; Pentapetalae; rosids; malvids; Brassicales; Brassicaceae; Camelineae; Arabidopsis	PF00127.19	Copper-bind	Copper binding proteins, plastocyanin/azurin family	COG3794	Blue (Type 1) copper domain protein	.	ExpAA=42.00^PredHel=2^Topology=o15-34i66-88o	.	GO:0055070|copper ion homeostasis;GO:0017148|negative regulation of translation;GO:0055114|oxidation-reduction process;GO:0046688|response to copper ion	GO:0005507|copper ion binding;GO:0046028|electron transporter, transferring electrons from cytochrome b6/f complex of photosystem II activity;GO:0019904|protein domain specific bindingGO:0005507|copper ion binding;GO:0009055|electron carrier activity	GO:0009507|chloroplast;GO:0009570|chloroplast stroma;GO:0009534|chloroplast thylakoid;GO:0009535|chloroplast thylakoid membrane;GO:0055035|plastid thylakoid membrane;GO:0009579|thylakoid;GO:0031977|thylakoid lumen	K02638|petE; plastocyanin	map00195|Photosynthesis
TRINITY_DN19413_c0_g3	18	91	10	22.5395	0	0	3	5.48548	3.9571e-05	0.00103277	up	yes	Gene.213::TRINITY_DN19413_c0_g3::g.213::m.213	3-1148[-]	gi|145355980|ref|NM_120057.3|	1827	E:0	Arabidopsis thaliana fructose-bisphosphate aldolase 2 mRNA, complete cds	gi|18420348|ref|NP_568049.1|	765	E:0	fructose-bisphosphate aldolase 2 [Arabidopsis thaliana]	ALFP2_ARATH	765	E:0	RecName: Full=Fructose-bisphosphate aldolase 2, chloroplastic {ECO:0000305};^Eukaryota; Viridiplantae; Streptophyta; Embryophyta; Tracheophyta; Spermatophyta; Magnoliophyta; eudicotyledons; Gunneridae; Pentapetalae; rosids; malvids; Brassicales; Brassicaceae; Camelineae; Arabidopsis	ALFP2_ARATH	765	E:0	RecName: Full=Fructose-bisphosphate aldolase 2, chloroplastic {ECO:0000305};^Eukaryota; Viridiplantae; Streptophyta; Embryophyta; Tracheophyta; Spermatophyta; Magnoliophyta; eudicotyledons; Gunneridae; Pentapetalae; rosids; malvids; Brassicales; Brassicaceae; Camelineae; Arabidopsis	PF00274.18	Glycolytic	Fructose-bisphosphate aldolase class-I	COG3588	fructose-bisphosphate aldolase	.	.	.	GO:0006094|gluconeogenesis;GO:0006096|glycolytic process;GO:0009737|response to abscisic acid;GO:0046686|response to cadmium ionGO:0006096|glycolytic process	GO:0004332|fructose-bisphosphate aldolase activityGO:0004332|fructose-bisphosphate aldolase activity	GO:0048046|apoplast;GO:0009507|chloroplast;GO:0009941|chloroplast envelope;GO:0009570|chloroplast stroma;GO:0016020|membrane;GO:0010287|plastoglobule;GO:0009579|thylakoid	K01623|ALDO; fructose-bisphosphate aldolase, class I [EC:4.1.2.13]	map00030|Pentose phosphate pathway;map00680|Methane metabolism;map01200|Carbon metabolism;map01230|Biosynthesis of amino acids;map00010|Glycolysis / Gluconeogenesis;map00710|Carbon fixation in photosynthetic organisms;map01110|Biosynthesis of secondary metabolites;map00051|Fructose and mannose metabolism;map01100|Metabolic pathways;map01120|Microbial metabolism in diverse environments;map01130|Bi…
TRINITY_DN11343_c0_g3	16	16	53	14.4105	0	2	0	5.46674	4.46485e-05	0.00113843	up	yes	Gene.34679::TRINITY_DN11343_c0_g3::g.34679::m.34679	91-642[-]	gi|1000937877|ref|XM_002534026.2|	409	E:8e-111	PREDICTED: Ricinus communis glycerol-3-phosphate acyltransferase 1 (LOC8278117), mRNA	gi|747072026|ref|XP_011082911.1|	330	E:2e-107	PREDICTED: glycerol-3-phosphate acyltransferase 1 [Sesamum indicum]	GPAT1_ARATH	293	E:3e-94	RecName: Full=Glycerol-3-phosphate acyltransferase 1;^Eukaryota; Viridiplantae; Streptophyta; Embryophyta; Tracheophyta; Spermatophyta; Magnoliophyta; eudicotyledons; Gunneridae; Pentapetalae; rosids; malvids; Brassicales; Brassicaceae; Camelineae; Arabidopsis	GPAT1_ARATH	294	E:5e-95	RecName: Full=Glycerol-3-phosphate acyltransferase 1;^Eukaryota; Viridiplantae; Streptophyta; Embryophyta; Tracheophyta; Spermatophyta; Magnoliophyta; eudicotyledons; Gunneridae; Pentapetalae; rosids; malvids; Brassicales; Brassicaceae; Camelineae; Arabidopsis	.	.	.	ENOG410YBU6	glycerol3phosphate acyltransferase	.	.	.	GO:0016024|CDP-diacylglycerol biosynthetic process;GO:0010143|cutin biosynthetic process;GO:0016311|dephosphorylation;GO:0048235|pollen sperm cell differentiation;GO:0080167|response to karrikin	GO:0090447|glycerol-3-phosphate 2-O-acyltransferase activity;GO:0004366|glycerol-3-phosphate O-acyltransferase activity;GO:0016791|phosphatase activity	GO:0016021|integral component of membrane;GO:0016020|membrane;GO:0005739|mitochondrion	K13508|GPAT; glycerol-3-phosphate acyltransferase [EC:2.3.1.15]	map01110|Biosynthesis of secondary metabolites;map00561|Glycerolipid metabolism;map01100|Metabolic pathways;map00564|Glycerophospholipid metabolism
TRINITY_DN21157_c3_g2	60	39	26	21.9194	1	0	2	5.46241	2.17348e-07	1.2209e-05	up	yes	.	.	.	.	.	.	gi|356563857|ref|XP_003550174.1|	89.7	E:2e-21	PREDICTED: monothiol glutaredoxin-S2 [Glycine max]	GRXS2_ARATH	79	E:1e-18	RecName: Full=Monothiol glutaredoxin-S2;^Eukaryota; Viridiplantae; Streptophyta; Embryophyta; Tracheophyta; Spermatophyta; Magnoliophyta; eudicotyledons; Gunneridae; Pentapetalae; rosids; malvids; Brassicales; Brassicaceae; Camelineae; Arabidopsis	.	.	.	.	.	.	.	COG0695	Glutaredoxin	.	.	.	GO:0045454|cell redox homeostasis	GO:0051537|2 iron, 2 sulfur cluster binding;GO:0009055|electron carrier activity;GO:0046872|metal ion binding;GO:0015035|protein disulfide oxidoreductase activity	GO:0005737|cytoplasm	.	.
TRINITY_DN22624_c5_g4	24	4	18	7.70389	1	0	0	5.4496	0.000646754	0.00963255	up	yes	.	.	gi|663680989|emb|HG975517.1|	113	E:4e-22	Solanum lycopersicum chromosome ch05, complete genome	gi|951001688|ref|XP_014507155.1|	62.4	E:4e-10	PREDICTED: two-component response regulator ARR17 isoform X1 [Vigna radiata var. radiata]	ARR3_ARATH	52.8	E:9e-08	RecName: Full=Two-component response regulator ARR3;^Eukaryota; Viridiplantae; Streptophyta; Embryophyta; Tracheophyta; Spermatophyta; Magnoliophyta; eudicotyledons; Gunneridae; Pentapetalae; rosids; malvids; Brassicales; Brassicaceae; Camelineae; Arabidopsis	.	.	.	.	.	.	.	COG5641	Transcription factor	.	.	.	GO:0007623|circadian rhythm;GO:0009736|cytokinin-activated signaling pathway;GO:0000160|phosphorelay signal transduction system;GO:0010161|red light signaling pathway;GO:0006355|regulation of transcription, DNA-templated;GO:0009735|response to cytokinin;GO:0010114|response to red light;GO:0006351|transcription, DNA-templated	GO:0000156|phosphorelay response regulator activity	GO:0005737|cytoplasm;GO:0005634|nucleus	K14492|ARR-A; two-component response regulator ARR-A family	map04075|Plant hormone signal transduction
TRINITY_DN18529_c3_g1	12	8	25	7.62026	0	1	0	5.43349	0.0004386	0.00714457	up	yes	.	.	.	.	.	.	.	.	.	.	.	.	.	.	.	.	.	.	.	.	.	.	.	.	.	.	.	.	.	.	.
TRINITY_DN23862_c6_g6	19	10	15	7.5666	1	0	0	5.42035	0.000332948	0.0057509	up	yes	.	.	gi|51557121|gb|AY702282.1|	292	E:5e-76	Ustilago maydis clone VTP26 16S ribosomal RNA gene, partial sequence	gi|870806987|gb|KMS93253.1|	90.1	E:1e-21	hypothetical protein BVRB_033340, partial [Beta vulgaris subsp. vulgaris]	.	.	.	.	.	.	.	.	.	.	.	.	.	.	.	.	.	.	.	.	.
TRINITY_DN19421_c1_g8	30	200	64	54.8303	8	0	0	5.37776	0.0052854	0.0483374	up	yes	Gene.2921::TRINITY_DN19421_c1_g8::g.2921::m.2921	215-1555[-]	gi|145361687|ref|NM_179989.2|	2996	E:0	Arabidopsis thaliana ribulose bisphosphate carboxylase/oxygenase activase mRNA, complete cds	gi|30687995|ref|NP_850320.1|	899	E:0	ribulose bisphosphate carboxylase/oxygenase activase [Arabidopsis thaliana]	RCA_ARATH	880	E:0	RecName: Full=Ribulose bisphosphate carboxylase/oxygenase activase, chloroplastic;^Eukaryota; Viridiplantae; Streptophyta; Embryophyta; Tracheophyta; Spermatophyta; Magnoliophyta; eudicotyledons; Gunneridae; Pentapetalae; rosids; malvids; Brassicales; Brassicaceae; Camelineae; Arabidopsis	RCA_ARATH	908	E:0	RecName: Full=Ribulose bisphosphate carboxylase/oxygenase activase, chloroplastic;^Eukaryota; Viridiplantae; Streptophyta; Embryophyta; Tracheophyta; Spermatophyta; Magnoliophyta; eudicotyledons; Gunneridae; Pentapetalae; rosids; malvids; Brassicales; Brassicaceae; Camelineae; Arabidopsis	PF00004.28	AAA	ATPase family associated with various cellular activities (AAA)	COG1222	26S protease regulatory subunit	.	.	.	GO:0042742|defense response to bacterium;GO:0010150|leaf senescence;GO:0009409|response to cold;GO:0009753|response to jasmonic acid;GO:0009416|response to light stimulus	GO:0043531|ADP binding;GO:0005524|ATP binding;GO:0030234|enzyme regulator activity;GO:0046863|ribulose-1,5-bisphosphate carboxylase/oxygenase activator activityGO:0005524|ATP binding	GO:0048046|apoplast;GO:0005618|cell wall;GO:0009507|chloroplast;GO:0009941|chloroplast envelope;GO:0009570|chloroplast stroma;GO:0009535|chloroplast thylakoid membrane;GO:0016020|membrane;GO:0005634|nucleus;GO:0010287|plastoglobule;GO:0010319|stromule;GO:0009579|thylakoid	.	.
TRINITY_DN17849_c1_g2	14	7	22	7.28938	0	0	1	5.3662	0.000537581	0.00838656	up	yes	.	.	.	.	.	.	.	.	.	.	.	.	.	.	.	.	.	.	.	.	.	.	.	.	.	.	.	.	.	.	.
TRINITY_DN18647_c1_g4	26	2	15	7.16952	1	0	0	5.34356	0.00162853	0.0199131	up	yes	.	.	.	.	.	.	.	.	.	.	.	.	.	.	.	.	.	.	.	.	.	.	.	.	.	.	.	.	.	.	.
TRINITY_DN27469_c0_g1	11	45	17	13.487	0	0	2	5.33167	0.000131918	0.00278767	up	yes	Gene.37044::TRINITY_DN27469_c0_g1::g.37044::m.37044	1-621[+]	gi|11908079|gb|AF326887.1|	1144	E:0	Arabidopsis thaliana putative photosystem I reaction center subunit II precursor (At4g02770) mRNA, complete cds	gi|15235503|ref|NP_192186.1|	370	E:2e-128	photosystem I subunit D-1 [Arabidopsis thaliana]	PSAD1_ARATH	370	E:1e-129	RecName: Full=Photosystem I reaction center subunit II-1, chloroplastic;^Eukaryota; Viridiplantae; Streptophyta; Embryophyta; Tracheophyta; Spermatophyta; Magnoliophyta; eudicotyledons; Gunneridae; Pentapetalae; rosids; malvids; Brassicales; Brassicaceae; Camelineae; Arabidopsis	PSAD1_ARATH	416	E:2e-147	RecName: Full=Photosystem I reaction center subunit II-1, chloroplastic;^Eukaryota; Viridiplantae; Streptophyta; Embryophyta; Tracheophyta; Spermatophyta; Magnoliophyta; eudicotyledons; Gunneridae; Pentapetalae; rosids; malvids; Brassicales; Brassicaceae; Camelineae; Arabidopsis	PF02531.15	PsaD	PsaD	ENOG4111HAV	photosystem i	.	.	.	GO:0015979|photosynthesisGO:0015979|photosynthesis	GO:0019904|protein domain specific binding	GO:0009507|chloroplast;GO:0009941|chloroplast envelope;GO:0009534|chloroplast thylakoid;GO:0009535|chloroplast thylakoid membrane;GO:0016020|membrane;GO:0009538|photosystem I reaction center;GO:0010287|plastoglobule;GO:0009579|thylakoidGO:0009522|photosystem I;GO:0009538|photosystem I reaction center	K02692|psaD; photosystem I subunit II	map01100|Metabolic pathways;map00195|Photosynthesis
TRINITY_DN17038_c1_g7	14	16	9	6.94828	0	1	0	5.2905	0.00063963	0.00956076	up	yes	.	.	.	.	.	.	.	.	.	.	.	.	.	.	.	.	.	.	.	.	.	.	.	.	.	.	.	.	.	.	.
TRINITY_DN17075_c6_g1	18	8	14	6.85979	1	0	0	5.27639	0.000641708	0.00957888	up	yes	.	.	.	.	.	.	.	.	.	.	.	.	.	.	.	.	.	.	.	.	.	.	.	.	.	.	.	.	.	.	.
TRINITY_DN17058_c0_g1	98	684	107	168.889	0	6	20	5.26992	0.00129717	0.0165851	up	yes	.	.	gi|145337240|ref|NM_105379.3|	1271	E:0	Arabidopsis thaliana ribulose bisphosphate carboxylase small chain 1A mRNA, complete cds	gi|15219826|ref|NP_176880.1|	353	E:9e-122	ribulose bisphosphate carboxylase small chain 1A [Arabidopsis thaliana]	RBS1A_ARATH	353	E:4e-123	RecName: Full=Ribulose bisphosphate carboxylase small chain 1A, chloroplastic;^Eukaryota; Viridiplantae; Streptophyta; Embryophyta; Tracheophyta; Spermatophyta; Magnoliophyta; eudicotyledons; Gunneridae; Pentapetalae; rosids; malvids; Brassicales; Brassicaceae; Camelineae; Arabidopsis	.	.	.	.	.	.	.	COG4451	RuBisCO catalyzes two reactions the carboxylation of D- ribulose 1,5-bisphosphate, the primary event in carbon dioxide fixation, as well as the oxidative fragmentation of the pentose substrate. Both reactions occur simultaneously and in competition at the same active site	.	.	.	GO:0080158|chloroplast ribulose bisphosphate carboxylase complex biogenesis;GO:0009853|photorespiration;GO:0015979|photosynthesis;GO:0019253|reductive pentose-phosphate cycle;GO:0009637|response to blue light;GO:0009409|response to cold;GO:0010218|response to far red light;GO:0010114|response to red light	GO:0005507|copper ion binding;GO:0004497|monooxygenase activity;GO:0016984|ribulose-bisphosphate carboxylase activity	GO:0048046|apoplast;GO:0009507|chloroplast;GO:0009941|chloroplast envelope;GO:0031969|chloroplast membrane;GO:0009570|chloroplast stroma;GO:0009535|chloroplast thylakoid membrane;GO:0022626|cytosolic ribosome;GO:0016020|membrane;GO:0009579|thylakoid;GO:0031977|thylakoid lumen	K01602|rbcS; ribulose-bisphosphate carboxylase small chain [EC:4.1.1.39]	map01120|Microbial metabolism in diverse environments;map01100|Metabolic pathways;map00630|Glyoxylate and dicarboxylate metabolism;map00710|Carbon fixation in photosynthetic organisms;map01200|Carbon metabolism
TRINITY_DN22719_c3_g1	24	26	20	12.4163	2	0	0	5.22887	4.80818e-05	0.00121169	up	yes	.	.	.	.	.	.	.	.	.	.	.	.	.	.	.	.	.	.	.	.	.	.	.	.	.	.	.	.	.	.	.
TRINITY_DN19149_c0_g1	2	60	2	12.5253	0	0	2	5.2121	0.00339506	0.0350907	up	yes	Gene.24214::TRINITY_DN19149_c0_g1::g.24214::m.24214	3-416[+]	gi|145335332|ref|NM_100831.3|	773	E:0	Arabidopsis thaliana 60S ribosomal protein L21-1 mRNA, complete cds	gi|565493206|ref|XP_006304242.1|	282	E:2e-95	hypothetical protein CARUB_v10010433mg, partial [Capsella rubella]	RL211_ARATH	281	E:4e-96	RecName: Full=60S ribosomal protein L21-1;^Eukaryota; Viridiplantae; Streptophyta; Embryophyta; Tracheophyta; Spermatophyta; Magnoliophyta; eudicotyledons; Gunneridae; Pentapetalae; rosids; malvids; Brassicales; Brassicaceae; Camelineae; Arabidopsis	RL211_ARATH	281	E:3e-96	RecName: Full=60S ribosomal protein L21-1;^Eukaryota; Viridiplantae; Streptophyta; Embryophyta; Tracheophyta; Spermatophyta; Magnoliophyta; eudicotyledons; Gunneridae; Pentapetalae; rosids; malvids; Brassicales; Brassicaceae; Camelineae; Arabidopsis	PF01157.17	Ribosomal_L21e	Ribosomal protein L21e	COG2139	(ribosomal) protein	.	.	.	GO:0042256|mature ribosome assembly;GO:0006412|translationGO:0006412|translation	GO:0003735|structural constituent of ribosomeGO:0003735|structural constituent of ribosome	GO:0009507|chloroplast;GO:0022625|cytosolic large ribosomal subunit;GO:0022626|cytosolic ribosome;GO:0005730|nucleolusGO:0005622|intracellular;GO:0005840|ribosome	K02889|RP-L21e, RPL21; large subunit ribosomal protein L21e	map03010|Ribosome
TRINITY_DN26742_c0_g1	34	21	12	11.807	0	2	0	5.16906	0.000125867	0.00268716	up	yes	Gene.4862::TRINITY_DN26742_c0_g1::g.4862::m.4862	96-620[-]	gi|1000963550|ref|XM_015719982.1|	207	E:3e-50	PREDICTED: Ricinus communis WAT1-related protein At3g18200 (LOC8277834), mRNA	gi|747064761|ref|XP_011078979.1|	196	E:7e-58	PREDICTED: WAT1-related protein At3g18200 [Sesamum indicum]	WTR17_ARATH	166	E:9e-48	RecName: Full=WAT1-related protein At3g18200;^Eukaryota; Viridiplantae; Streptophyta; Embryophyta; Tracheophyta; Spermatophyta; Magnoliophyta; eudicotyledons; Gunneridae; Pentapetalae; rosids; malvids; Brassicales; Brassicaceae; Camelineae; Arabidopsis	WTR17_ARATH	205	E:3e-63	RecName: Full=WAT1-related protein At3g18200;^Eukaryota; Viridiplantae; Streptophyta; Embryophyta; Tracheophyta; Spermatophyta; Magnoliophyta; eudicotyledons; Gunneridae; Pentapetalae; rosids; malvids; Brassicales; Brassicaceae; Camelineae; Arabidopsis	PF00892.19	EamA	EamA-like transporter family	ENOG410YAV4	Auxin-induced protein	.	ExpAA=85.71^PredHel=4^Topology=i28-47o62-84i89-111o116-135i	.	GO:0006810|transport	GO:0022857|transmembrane transporter activity	GO:0016021|integral component of membrane;GO:0005886|plasma membraneGO:0016020|membrane;GO:0016021|integral component of membrane	.	.
TRINITY_DN16483_c0_g1	15	8	14	6.376	0	0	1	5.16661	0.000914486	0.0126549	up	yes	.	.	gi|332189094|gb|CP002684.1|	126	E:1e-25	Arabidopsis thaliana chromosome 1 sequence	gi|920680473|gb|KOM27338.1|	68.2	E:4e-21	hypothetical protein LR48_Vigan406s014800 [Vigna angularis]	COB21_ARATH	67	E:1e-20	RecName: Full=Coatomer subunit beta'-1;^Eukaryota; Viridiplantae; Streptophyta; Embryophyta; Tracheophyta; Spermatophyta; Magnoliophyta; eudicotyledons; Gunneridae; Pentapetalae; rosids; malvids; Brassicales; Brassicaceae; Camelineae; Arabidopsis	.	.	.	.	.	.	.	ENOG410XNNY	coatomer protein complex, subunit beta 2 (beta prime)	.	.	.	GO:0006888|ER to Golgi vesicle-mediated transport;GO:0006891|intra-Golgi vesicle-mediated transport;GO:0006886|intracellular protein transport;GO:0006890|retrograde vesicle-mediated transport, Golgi to ER	GO:0005198|structural molecule activity	GO:0030126|COPI vesicle coat;GO:0000139|Golgi membrane	.	.
TRINITY_DN13427_c0_g1	330	378	483	208.913	8	26	2	5.15238	3.68852e-22	2.72114e-19	up	yes	Gene.33894::TRINITY_DN13427_c0_g1::g.33894::m.33894	487-921[-]	.	.	.	.	gi|747073906|ref|XP_011083931.1|	140	E:4e-37	PREDICTED: uncharacterized protein LOC105166321 [Sesamum indicum]	.	.	.	.	.	.	.	.	PF13966.5	zf-RVT	zinc-binding in reverse transcriptase	.	.	.	.	.	.	.	.	.	.
TRINITY_DN7497_c0_g1	14	6	17	6.29782	1	0	0	5.15133	0.0011514	0.0151084	up	yes	.	.	.	.	.	.	.	.	.	.	.	.	.	.	.	.	.	.	.	.	.	.	.	.	.	.	.	.	.	.	.
TRINITY_DN18963_c1_g1	48	57	58	28.8291	2	0	3	5.11167	8.21952e-10	8.55397e-08	up	yes	Gene.9454::TRINITY_DN18963_c1_g1::g.9454::m.9454	1-438[+]	gi|330250293|gb|CP002685.1|	835	E:0	Arabidopsis thaliana chromosome 2, complete sequence	gi|727446649|ref|XP_010504898.1|	293	E:5e-98	PREDICTED: chlorophyll a-b binding protein 1, chloroplastic-like [Camelina sativa]	CB1C_ARATH	291	E:2e-98	RecName: Full=Chlorophyll a-b binding protein 1, chloroplastic;^Eukaryota; Viridiplantae; Streptophyta; Embryophyta; Tracheophyta; Spermatophyta; Magnoliophyta; eudicotyledons; Gunneridae; Pentapetalae; rosids; malvids; Brassicales; Brassicaceae; Camelineae; Arabidopsis	CB1C_ARATH	291	E:2e-98	RecName: Full=Chlorophyll a-b binding protein 1, chloroplastic;^Eukaryota; Viridiplantae; Streptophyta; Embryophyta; Tracheophyta; Spermatophyta; Magnoliophyta; eudicotyledons; Gunneridae; Pentapetalae; rosids; malvids; Brassicales; Brassicaceae; Camelineae; Arabidopsis	PF00504.20	Chloroa_b-bind	Chlorophyll A-B binding protein	ENOG410ZHBU	Chlorophyll A-B binding protein	.	.	.	GO:0009768|photosynthesis, light harvesting in photosystem I;GO:0018298|protein-chromophore linkage;GO:0009416|response to light stimulus	GO:0016168|chlorophyll binding;GO:0046872|metal ion binding;GO:0031409|pigment binding;GO:0019904|protein domain specific binding	GO:0009507|chloroplast;GO:0009941|chloroplast envelope;GO:0009534|chloroplast thylakoid;GO:0009535|chloroplast thylakoid membrane;GO:0016021|integral component of membrane;GO:0009522|photosystem I;GO:0009523|photosystem II;GO:0010287|plastoglobule;GO:0009579|thylakoid	K08912|LHCB1; light-harvesting complex II chlorophyll a/b binding protein 1	map00196|Photosynthesis - antenna proteins;map01100|Metabolic pathways
TRINITY_DN18255_c0_g2	23	9	3	6.11833	0	1	0	5.1059	0.00277971	0.0299495	up	yes	Gene.33185::TRINITY_DN18255_c0_g2::g.33185::m.33185	36-383[-]	.	.	.	.	.	.	.	.	.	.	.	.	.	.	.	.	.	.	.	.	.	.	ExpAA=20.66^PredHel=1^Topology=o92-114i	.	.	.	.	.	.
TRINITY_DN17866_c0_g5	21	3	12	6.07581	0	0	1	5.09747	0.00236162	0.0264958	up	yes	.	.	.	.	.	.	.	.	.	.	.	.	.	.	.	.	.	.	.	.	.	.	.	.	.	.	.	.	.	.	.
TRINITY_DN23711_c2_g4	25	1	10	6.02655	0	0	1	5.0852	0.00490821	0.0458477	up	yes	.	.	.	.	.	.	.	.	.	.	.	.	.	.	.	.	.	.	.	.	.	.	.	.	.	.	.	.	.	.	.
TRINITY_DN17178_c3_g2	1062	877	879	495.914	44	39	7	5.06755	1.03988e-31	1.81694e-28	up	yes	.	.	.	.	.	.	gi|743824960|ref|XP_011022387.1|	131	E:8e-37	PREDICTED: LOB domain-containing protein 4-like [Populus euphratica]	LBD4_ARATH	108	E:3e-29	RecName: Full=LOB domain-containing protein 4;^Eukaryota; Viridiplantae; Streptophyta; Embryophyta; Tracheophyta; Spermatophyta; Magnoliophyta; eudicotyledons; Gunneridae; Pentapetalae; rosids; malvids; Brassicales; Brassicaceae; Camelineae; Arabidopsis	.	.	.	.	.	.	.	ENOG410YHFG	lob domain-containing protein	.	.	.	.	.	.	.	.
TRINITY_DN20243_c0_g8	12	63	11	16.2966	0	3	0	5.05055	0.000189717	0.00369182	up	yes	Gene.24774::TRINITY_DN20243_c0_g8::g.24774::m.24774	136-1065[-]	gi|145338260|ref|NM_111692.3|	1971	E:0	Arabidopsis thaliana ADP,ATP carrier protein 1 mRNA, complete cds	gi|15231937|ref|NP_187470.1|	569	E:0	ADP,ATP carrier protein 1 [Arabidopsis thaliana]	ADT1_ARATH	569	E:0	RecName: Full=ADP,ATP carrier protein 1, mitochondrial;^Eukaryota; Viridiplantae; Streptophyta; Embryophyta; Tracheophyta; Spermatophyta; Magnoliophyta; eudicotyledons; Gunneridae; Pentapetalae; rosids; malvids; Brassicales; Brassicaceae; Camelineae; Arabidopsis	ADT1_ARATH	620	E:0	RecName: Full=ADP,ATP carrier protein 1, mitochondrial;^Eukaryota; Viridiplantae; Streptophyta; Embryophyta; Tracheophyta; Spermatophyta; Magnoliophyta; eudicotyledons; Gunneridae; Pentapetalae; rosids; malvids; Brassicales; Brassicaceae; Camelineae; Arabidopsis	PF00153.26	Mito_carr	Mitochondrial carrier protein	ENOG410XNW0	transmembrane transport	.	ExpAA=71.62^PredHel=3^Topology=o112-134i176-198o213-235i	.	GO:0015865|purine nucleotide transport;GO:0046902|regulation of mitochondrial membrane permeability	GO:0005471|ATP:ADP antiporter activity;GO:0005507|copper ion binding	GO:0005618|cell wall;GO:0009507|chloroplast;GO:0009941|chloroplast envelope;GO:0016021|integral component of membrane;GO:0016020|membrane;GO:0005740|mitochondrial envelope;GO:0005743|mitochondrial inner membrane;GO:0005739|mitochondrion;GO:0005730|nucleolus;GO:0005886|plasma membrane;GO:0005774|vacuolar membrane;GO:0005773|vacuole	K05863|SLC25A4S, ANT; solute carrier family 25 (mitochondrial adenine nucleotide translocator), member 4/5/6/31	map04022|cGMP-PKG signaling pathway;map04020|Calcium signaling pathway;map05016|Huntington's disease;map05166|HTLV-I infection;map05012|Parkinson's disease
TRINITY_DN26733_c0_g1	12	142	17	32.9749	2	0	4	5.02578	1.81144e-05	0.00053852	up	yes	Gene.373::TRINITY_DN26733_c0_g1::g.373::m.373	2-1555[-]	gi|222424306|dbj|AK317443.1|	2935	E:0	Arabidopsis thaliana AT3G09260 mRNA, complete cds, clone: RAFL24-05-H02	gi|15232626|ref|NP_187537.1|	1027	E:0	beta-glucosidase 23 [Arabidopsis thaliana]	BGL23_ARATH	1027	E:0	RecName: Full=Beta-glucosidase 23;^Eukaryota; Viridiplantae; Streptophyta; Embryophyta; Tracheophyta; Spermatophyta; Magnoliophyta; eudicotyledons; Gunneridae; Pentapetalae; rosids; malvids; Brassicales; Brassicaceae; Camelineae; Arabidopsis	BGL23_ARATH	1087	E:0	RecName: Full=Beta-glucosidase 23;^Eukaryota; Viridiplantae; Streptophyta; Embryophyta; Tracheophyta; Spermatophyta; Magnoliophyta; eudicotyledons; Gunneridae; Pentapetalae; rosids; malvids; Brassicales; Brassicaceae; Camelineae; Arabidopsis	PF00232.17	Glyco_hydro_1	Glycosyl hydrolase family 1	COG2723	beta-glucosidase	sigP:1^24^0.872^YES	.	.	GO:0005975|carbohydrate metabolic process;GO:0070417|cellular response to cold;GO:0080119|ER body organization;GO:0019762|glucosinolate catabolic process;GO:0019760|glucosinolate metabolic process;GO:0042344|indole glucosinolate catabolic process;GO:0042343|indole glucosinolate metabolic process;GO:0031348|negative regulation of defense response;GO:0009735|response to cytokinin;GO:0006970|respons…	GO:0008422|beta-glucosidase activity;GO:0005507|copper ion binding;GO:0015928|fucosidase activity;GO:0002020|protease binding;GO:0042803|protein homodimerization activity;GO:0102483|scopolin beta-glucosidase activity;GO:0019137|thioglucosidase activityGO:0004553|hydrolase activity, hydrolyzing O-glycosyl compounds	GO:0005783|endoplasmic reticulum;GO:0005788|endoplasmic reticulum lumen;GO:0010168|ER body;GO:0016020|membrane;GO:0005634|nucleus;GO:0005777|peroxisome;GO:0009506|plasmodesma;GO:0005773|vacuole	K01188|E3.2.1.21; beta-glucosidase [EC:3.2.1.21]	map01110|Biosynthesis of secondary metabolites;map01100|Metabolic pathways;map00940|Phenylpropanoid biosynthesis;map00460|Cyanoamino acid metabolism;map00500|Starch and sucrose metabolism
TRINITY_DN16083_c0_g1	21	3	9	5.5999	0	0	1	4.97603	0.00357132	0.0362887	up	yes	.	.	.	.	.	.	.	.	.	.	.	.	.	.	.	.	.	.	.	.	.	.	.	.	.	.	.	.	.	.	.
TRINITY_DN17859_c0_g1	135	10	3	25.2274	0	4	1	4.94208	0.000299328	0.00527446	up	yes	Gene.20059::TRINITY_DN17859_c0_g1::g.20059::m.20059	3-746[-]	gi|210142549|dbj|AK285427.1|	1386	E:0	Glycine max cDNA, clone: GMFL01-09-H02	gi|734405712|gb|KHN33514.1|	462	E:2e-162	Chlorophyll a-b binding protein CP24 10A, chloroplastic [Glycine soja]	CB4A_SOLLC	388	E:5e-135	RecName: Full=Chlorophyll a-b binding protein CP24 10A, chloroplastic;^Eukaryota; Viridiplantae; Streptophyta; Embryophyta; Tracheophyta; Spermatophyta; Magnoliophyta; eudicotyledons; Gunneridae; Pentapetalae; asterids; lamiids; Solanales; Solanaceae; Solanoideae; Solaneae; Solanum; Lycopersicon	CB4A_SOLLC	418	E:6e-147	RecName: Full=Chlorophyll a-b binding protein CP24 10A, chloroplastic;^Eukaryota; Viridiplantae; Streptophyta; Embryophyta; Tracheophyta; Spermatophyta; Magnoliophyta; eudicotyledons; Gunneridae; Pentapetalae; asterids; lamiids; Solanales; Solanaceae; Solanoideae; Solaneae; Solanum; Lycopersicon	PF00504.20	Chloroa_b-bind	Chlorophyll A-B binding protein	ENOG410ZGWX	Chlorophyll A-B binding protein	.	.	.	GO:0009768|photosynthesis, light harvesting in photosystem I;GO:0018298|protein-chromophore linkage;GO:0009416|response to light stimulus	GO:0016168|chlorophyll binding;GO:0031409|pigment binding	GO:0009941|chloroplast envelope;GO:0009535|chloroplast thylakoid membrane;GO:0016021|integral component of membrane;GO:0009523|photosystem II;GO:0010287|plastoglobule	K08917|LHCB6; light-harvesting complex II chlorophyll a/b binding protein 6	map00196|Photosynthesis - antenna proteins;map01100|Metabolic pathways
TRINITY_DN557_c0_g1	16	4	11	5.29346	0	0	1	4.89222	0.00333329	0.0346132	up	yes	.	.	.	.	.	.	.	.	.	.	.	.	.	.	.	.	.	.	.	.	.	.	.	.	.	.	.	.	.	.	.
TRINITY_DN19463_c0_g7	21	3	34	9.71057	0	2	0	4.88894	0.00128175	0.0164165	up	yes	Gene.25452::TRINITY_DN19463_c0_g7::g.25452::m.25452	2-409[+]	.	.	.	.	gi|229619540|dbj|BAH58100.1|	100	E:2e-32	Dof zinc finger protein [Ipomoea batatas]	CDF3_ARATH	40.8	E:4e-09	RecName: Full=Cyclic dof factor 3;^Eukaryota; Viridiplantae; Streptophyta; Embryophyta; Tracheophyta; Spermatophyta; Magnoliophyta; eudicotyledons; Gunneridae; Pentapetalae; rosids; malvids; Brassicales; Brassicaceae; Camelineae; Arabidopsis	CDF3_ARATH	52.8	E:1e-07	RecName: Full=Cyclic dof factor 3;^Eukaryota; Viridiplantae; Streptophyta; Embryophyta; Tracheophyta; Spermatophyta; Magnoliophyta; eudicotyledons; Gunneridae; Pentapetalae; rosids; malvids; Brassicales; Brassicaceae; Camelineae; Arabidopsis	.	.	.	ENOG410YN7N	zinc finger protein	.	.	.	GO:0009908|flower development;GO:0006355|regulation of transcription, DNA-templated;GO:0006351|transcription, DNA-templated	GO:0003677|DNA binding;GO:0046872|metal ion binding;GO:0003700|transcription factor activity, sequence-specific DNA binding	GO:0005634|nucleus	.	.
TRINITY_DN17024_c2_g1	278	93	315	117.05	10	13	1	4.88867	7.8512e-16	2.65963e-13	up	yes	.	.	.	.	.	.	.	.	.	.	.	.	.	.	.	.	.	.	.	.	.	.	.	.	.	.	.	.	.	.	.
TRINITY_DN19610_c0_g2	28	39	40	19.0454	0	4	0	4.85233	2.42239e-06	9.97748e-05	up	yes	.	.	.	.	.	.	.	.	.	.	.	.	.	.	.	.	.	.	.	.	.	.	.	.	.	.	.	.	.	.	.
TRINITY_DN17456_c0_g1	14	5	10	4.9949	1	0	0	4.80648	0.0037521	0.0377119	up	yes	.	.	.	.	.	.	.	.	.	.	.	.	.	.	.	.	.	.	.	.	.	.	.	.	.	.	.	.	.	.	.
TRINITY_DN20520_c0_g15	12	4	13	4.94676	0	1	0	4.7948	0.00422268	0.0412186	up	yes	.	.	.	.	.	.	.	.	.	.	.	.	.	.	.	.	.	.	.	.	.	.	.	.	.	.	.	.	.	.	.
TRINITY_DN27365_c0_g1	85	0	22	17.9985	2	2	0	4.76947	0.00154346	0.0191051	up	yes	.	.	.	.	.	.	gi|110225675|ref|YP_665681.1|	240	E:7e-76	cytochrome c oxidase subunit 3 (mitochondrion) [Nephroselmis olivacea]	COX3_MOUSE	384	E:1e-133	RecName: Full=Cytochrome c oxidase subunit 3;^Eukaryota; Metazoa; Chordata; Craniata; Vertebrata; Euteleostomi; Mammalia; Eutheria; Euarchontoglires; Glires; Rodentia; Myomorpha; Muroidea; Muridae; Murinae; Mus; Mus	.	.	.	.	.	.	.	COG1845	Cytochrome C Oxidase, Subunit III	.	.	.	GO:0019646|aerobic electron transport chain;GO:0008535|respiratory chain complex IV assembly	GO:0004129|cytochrome-c oxidase activity	GO:0016021|integral component of membrane;GO:0005743|mitochondrial inner membrane;GO:0005739|mitochondrion;GO:0045277|respiratory chain complex IV	K02262|COX3; cytochrome c oxidase subunit 3	map00190|Oxidative phosphorylation;map04260|Cardiac muscle contraction;map05012|Parkinson's disease;map05016|Huntington's disease;map05010|Alzheimer's disease;map01100|Metabolic pathways;map04932|Non-alcoholic fatty liver disease (NAFLD)
TRINITY_DN17311_c2_g2	12	77	4	18.0805	0	0	4	4.72236	0.0010729	0.0142815	up	yes	Gene.8438::TRINITY_DN17311_c2_g2::g.8438::m.8438	2-853[+]	gi|145358028|ref|NM_121478.3|	1777	E:0	Arabidopsis thaliana carbonic anhydrase 2 mRNA, complete cds	gi|30685030|ref|NP_568303.2|	530	E:0	carbonic anhydrase 2 [Arabidopsis thaliana]	BCA2_ARATH	530	E:0	RecName: Full=Beta carbonic anhydrase 2, chloroplastic;^Eukaryota; Viridiplantae; Streptophyta; Embryophyta; Tracheophyta; Spermatophyta; Magnoliophyta; eudicotyledons; Gunneridae; Pentapetalae; rosids; malvids; Brassicales; Brassicaceae; Camelineae; Arabidopsis	BCA2_ARATH	584	E:0	RecName: Full=Beta carbonic anhydrase 2, chloroplastic;^Eukaryota; Viridiplantae; Streptophyta; Embryophyta; Tracheophyta; Spermatophyta; Magnoliophyta; eudicotyledons; Gunneridae; Pentapetalae; rosids; malvids; Brassicales; Brassicaceae; Camelineae; Arabidopsis	PF00484.18	Pro_CA	Carbonic anhydrase	COG0288	carbonic anhydrase	.	.	.	GO:0015976|carbon utilization;GO:0042742|defense response to bacterium	GO:0004089|carbonate dehydratase activity;GO:0008270|zinc ion bindingGO:0004089|carbonate dehydratase activity;GO:0008270|zinc ion binding	GO:0048046|apoplast;GO:0009507|chloroplast;GO:0009941|chloroplast envelope;GO:0009570|chloroplast stroma;GO:0009535|chloroplast thylakoid membrane;GO:0005737|cytoplasm;GO:0005829|cytosol	K01673|cynT, can; carbonic anhydrase [EC:4.2.1.1]	map00910|Nitrogen metabolism
TRINITY_DN11817_c0_g1	86	80	75	42.9337	4	4	2	4.68325	2.59327e-14	6.8873e-12	up	yes	Gene.24354::TRINITY_DN11817_c0_g1::g.24354::m.24354	260-1405[+]	.	.	.	.	gi|731396996|ref|XP_002279517.3|	577	E:0	PREDICTED: scarecrow-like protein 32 [Vitis vinifera]	SCL32_ARATH	421	E:3e-142	RecName: Full=Scarecrow-like protein 32;^Eukaryota; Viridiplantae; Streptophyta; Embryophyta; Tracheophyta; Spermatophyta; Magnoliophyta; eudicotyledons; Gunneridae; Pentapetalae; rosids; malvids; Brassicales; Brassicaceae; Camelineae; Arabidopsis	SCL32_ARATH	422	E:7e-144	RecName: Full=Scarecrow-like protein 32;^Eukaryota; Viridiplantae; Streptophyta; Embryophyta; Tracheophyta; Spermatophyta; Magnoliophyta; eudicotyledons; Gunneridae; Pentapetalae; rosids; malvids; Brassicales; Brassicaceae; Camelineae; Arabidopsis	PF03514.13	GRAS	GRAS domain family	ENOG410XRRT	Scarecrow-like protein	.	.	.	GO:0006355|regulation of transcription, DNA-templated;GO:0006351|transcription, DNA-templated	GO:0043565|sequence-specific DNA binding;GO:0003700|transcription factor activity, sequence-specific DNA binding	GO:0005634|nucleus	.	.
TRINITY_DN19610_c0_g4	34	66	39	25.405	6	0	0	4.65896	3.35593e-06	0.00013138	up	yes	.	.	.	.	.	.	gi|90657650|gb|ABD96948.1|	74.7	E:4e-13	hypothetical protein [Cleome spinosa]	.	.	.	.	.	.	.	.	.	.	.	.	.	.	.	.	.	.	.	.	.
TRINITY_DN19343_c0_g2	8	6	12	4.53113	0	0	1	4.65795	0.00540791	0.0492407	up	yes	.	.	.	.	.	.	.	.	.	.	.	.	.	.	.	.	.	.	.	.	.	.	.	.	.	.	.	.	.	.	.
TRINITY_DN22255_c0_g2	57	6	38	17.1547	0	0	4	4.65477	0.000208082	0.0039815	up	yes	Gene.33329::TRINITY_DN22255_c0_g2::g.33329::m.33329	1-705[-]	gi|145359915|ref|NM_126540.3|	1306	E:0	Arabidopsis thaliana photosystem II light harvesting complex protein 2.1 mRNA, complete cds	gi|4741948|gb|AAD28771.1|AF134124_1	410	E:1e-142	Lhcb2 protein [Arabidopsis thaliana]	CB21_ARATH	410	E:6e-144	RecName: Full=Chlorophyll a-b binding protein 2.1, chloroplastic {ECO:0000303|PubMed:10366881};^Eukaryota; Viridiplantae; Streptophyta; Embryophyta; Tracheophyta; Spermatophyta; Magnoliophyta; eudicotyledons; Gunneridae; Pentapetalae; rosids; malvids; Brassicales; Brassicaceae; Camelineae; Arabidopsis	CB21_ARATH	449	E:3e-159	RecName: Full=Chlorophyll a-b binding protein 2.1, chloroplastic {ECO:0000303|PubMed:10366881};^Eukaryota; Viridiplantae; Streptophyta; Embryophyta; Tracheophyta; Spermatophyta; Magnoliophyta; eudicotyledons; Gunneridae; Pentapetalae; rosids; malvids; Brassicales; Brassicaceae; Camelineae; Arabidopsis	PF00504.20	Chloroa_b-bind	Chlorophyll A-B binding protein	ENOG410ZHBU	Chlorophyll A-B binding protein	.	.	.	GO:0071215|cellular response to abscisic acid stimulus;GO:0009768|photosynthesis, light harvesting in photosystem I;GO:0009769|photosynthesis, light harvesting in photosystem II;GO:1903428|positive regulation of reactive oxygen species biosynthetic process;GO:0018298|protein-chromophore linkage;GO:0090333|regulation of stomatal closure;GO:0009637|response to blue light;GO:0009409|response to cold…	GO:0016168|chlorophyll binding;GO:0046872|metal ion binding;GO:0031409|pigment binding;GO:0019904|protein domain specific binding	GO:0009507|chloroplast;GO:0009941|chloroplast envelope;GO:0009535|chloroplast thylakoid membrane;GO:0016021|integral component of membrane;GO:0016020|membrane;GO:0009522|photosystem I;GO:0009523|photosystem II;GO:0010287|plastoglobule;GO:0009517|PSII associated light-harvesting complex II;GO:0009579|thylakoid	.	.
TRINITY_DN26870_c0_g1	2	29	13	8.28183	0	2	0	4.64444	0.00445417	0.0429603	up	yes	Gene.8530::TRINITY_DN26870_c0_g1::g.8530::m.8530	46-531[+]	gi|145359627|ref|NM_125800.4|	983	E:0	Arabidopsis thaliana photosystem I reaction center subunit N mRNA, complete cds	gi|15237593|ref|NP_201209.1|	330	E:2e-113	photosystem I reaction center subunit N [Arabidopsis thaliana]	PSAN_ARATH	330	E:9e-115	RecName: Full=Photosystem I reaction center subunit N, chloroplastic;^Eukaryota; Viridiplantae; Streptophyta; Embryophyta; Tracheophyta; Spermatophyta; Magnoliophyta; eudicotyledons; Gunneridae; Pentapetalae; rosids; malvids; Brassicales; Brassicaceae; Camelineae; Arabidopsis	PSAN_ARATH	330	E:5e-115	RecName: Full=Photosystem I reaction center subunit N, chloroplastic;^Eukaryota; Viridiplantae; Streptophyta; Embryophyta; Tracheophyta; Spermatophyta; Magnoliophyta; eudicotyledons; Gunneridae; Pentapetalae; rosids; malvids; Brassicales; Brassicaceae; Camelineae; Arabidopsis	PF05479.10	PsaN	Photosystem I reaction centre subunit N (PSAN or PSI-N)	ENOG411281Y	Photosystem I reaction center subunit	.	.	.	GO:0015979|photosynthesisGO:0015979|photosynthesis	GO:0019904|protein domain specific binding	GO:0009535|chloroplast thylakoid membrane;GO:0009522|photosystem IGO:0009522|photosystem I	K02701|psaN; photosystem I subunit PsaN	map01100|Metabolic pathways;map00195|Photosynthesis
TRINITY_DN8314_c0_g3	24	9	15	8.36303	0	0	2	4.62655	0.00104432	0.0139908	up	yes	Gene.30858::TRINITY_DN8314_c0_g3::g.30858::m.30858	181-744[-]	gi|703121588|ref|XM_010104064.1|	233	E:6e-58	Morus notabilis Phospholipase A1-Igamma3 partial mRNA	gi|147865076|emb|CAN83233.1|	344	E:1e-113	hypothetical protein VITISV_005768 [Vitis vinifera]	PLA17_ARATH	299	E:1e-96	RecName: Full=Phospholipase A1-Igamma3, chloroplastic;^Eukaryota; Viridiplantae; Streptophyta; Embryophyta; Tracheophyta; Spermatophyta; Magnoliophyta; eudicotyledons; Gunneridae; Pentapetalae; rosids; malvids; Brassicales; Brassicaceae; Camelineae; Arabidopsis	PLA17_ARATH	300	E:5e-98	RecName: Full=Phospholipase A1-Igamma3, chloroplastic;^Eukaryota; Viridiplantae; Streptophyta; Embryophyta; Tracheophyta; Spermatophyta; Magnoliophyta; eudicotyledons; Gunneridae; Pentapetalae; rosids; malvids; Brassicales; Brassicaceae; Camelineae; Arabidopsis	PF01764.24	Lipase_3	Lipase (class 3)	ENOG4111RPC	galactolipase activity	.	.	.	GO:0016042|lipid catabolic processGO:0006629|lipid metabolic process	GO:0047714|galactolipase activity;GO:0008970|phosphatidylcholine 1-acylhydrolase activity;GO:0004806|triglyceride lipase activity	GO:0009507|chloroplast	.	.
TRINITY_DN24127_c0_g1	4	30	10	8.34692	0	0	2	4.61023	0.00341103	0.0352142	up	yes	.	.	gi|332640072|gb|CP002686.1|	843	E:0	Arabidopsis thaliana chromosome 3, complete sequence	gi|18402859|ref|NP_566674.1|	175	E:8e-54	photosystem II subunit T [Arabidopsis thaliana]	PST2_ARATH	175	E:4e-55	RecName: Full=Photosystem II 5 kDa protein, chloroplastic;^Eukaryota; Viridiplantae; Streptophyta; Embryophyta; Tracheophyta; Spermatophyta; Magnoliophyta; eudicotyledons; Gunneridae; Pentapetalae; rosids; malvids; Brassicales; Brassicaceae; Camelineae; Arabidopsis	.	.	.	.	.	.	.	ENOG410Z5TB	Photosystem II 5 kDa protein	.	.	.	GO:0015979|photosynthesis	.	GO:0009535|chloroplast thylakoid membrane;GO:0009523|photosystem II	.	.
TRINITY_DN8452_c0_g2	32	8	6	8.02668	0	2	0	4.60177	0.0027566	0.0297798	up	yes	.	.	.	.	.	.	.	.	.	.	.	.	.	.	.	.	.	.	.	.	.	.	.	.	.	.	.	.	.	.	.
TRINITY_DN17945_c0_g2	41	96	40	32.8376	2	0	6	4.59074	1.81545e-07	1.05366e-05	up	yes	Gene.9732::TRINITY_DN17945_c0_g2::g.9732::m.9732	2-316[+]	.	.	.	.	gi|566259271|ref|XP_006389196.1|	51.6	E:9e-07	hypothetical protein POPTR_0036s00260g [Populus trichocarpa]	.	.	.	.	.	.	.	.	.	.	.	.	.	sigP:1^18^0.758^YES	.	.	.	.	.	.	.
TRINITY_DN18803_c6_g3	48	2	43	15.6801	3	1	0	4.55511	0.000430648	0.00704611	up	yes	.	.	.	.	.	.	.	.	.	.	.	.	.	.	.	.	.	.	.	.	.	.	.	.	.	.	.	.	.	.	.
TRINITY_DN23387_c9_g2	116	250	129	91.3306	0	2	21	4.52291	0.00291945	0.031064	up	yes	Gene.22387::TRINITY_DN23387_c9_g2::g.22387::m.22387	50-631[+]	gi|332189094|gb|CP002684.1|	1168	E:0	Arabidopsis thaliana chromosome 1 sequence	gi|15220615|ref|NP_174286.1|	369	E:5e-127	chlorophyll A/B binding protein 1 [Arabidopsis thaliana]	CB1C_ARATH	369	E:3e-128	RecName: Full=Chlorophyll a-b binding protein 1, chloroplastic;^Eukaryota; Viridiplantae; Streptophyta; Embryophyta; Tracheophyta; Spermatophyta; Magnoliophyta; eudicotyledons; Gunneridae; Pentapetalae; rosids; malvids; Brassicales; Brassicaceae; Camelineae; Arabidopsis	CB1C_ARATH	391	E:4e-137	RecName: Full=Chlorophyll a-b binding protein 1, chloroplastic;^Eukaryota; Viridiplantae; Streptophyta; Embryophyta; Tracheophyta; Spermatophyta; Magnoliophyta; eudicotyledons; Gunneridae; Pentapetalae; rosids; malvids; Brassicales; Brassicaceae; Camelineae; Arabidopsis	PF00504.20	Chloroa_b-bind	Chlorophyll A-B binding protein	ENOG410ZHBU	Chlorophyll A-B binding protein	.	.	.	GO:0009768|photosynthesis, light harvesting in photosystem I;GO:0018298|protein-chromophore linkage;GO:0009416|response to light stimulus	GO:0016168|chlorophyll binding;GO:0046872|metal ion binding;GO:0031409|pigment binding;GO:0019904|protein domain specific binding	GO:0009507|chloroplast;GO:0009941|chloroplast envelope;GO:0009534|chloroplast thylakoid;GO:0009535|chloroplast thylakoid membrane;GO:0016021|integral component of membrane;GO:0009522|photosystem I;GO:0009523|photosystem II;GO:0010287|plastoglobule;GO:0009579|thylakoid	K08912|LHCB1; light-harvesting complex II chlorophyll a/b binding protein 1	map00196|Photosynthesis - antenna proteins;map01100|Metabolic pathways
TRINITY_DN13105_c0_g1	18	78	23	22.556	0	4	2	4.48564	1.63492e-05	0.000495085	up	yes	Gene.32853::TRINITY_DN13105_c0_g1::g.32853::m.32853	2-1006[-]	gi|145359743|ref|NM_126055.3|	1860	E:0	Arabidopsis thaliana PS II oxygen-evolving complex 1 mRNA, complete cds	gi|15240013|ref|NP_201458.1|	650	E:0	PS II oxygen-evolving complex 1 [Arabidopsis thaliana]	PSBO1_ARATH	650	E:0	RecName: Full=Oxygen-evolving enhancer protein 1-1, chloroplastic;^Eukaryota; Viridiplantae; Streptophyta; Embryophyta; Tracheophyta; Spermatophyta; Magnoliophyta; eudicotyledons; Gunneridae; Pentapetalae; rosids; malvids; Brassicales; Brassicaceae; Camelineae; Arabidopsis	PSBO1_ARATH	650	E:0	RecName: Full=Oxygen-evolving enhancer protein 1-1, chloroplastic;^Eukaryota; Viridiplantae; Streptophyta; Embryophyta; Tracheophyta; Spermatophyta; Magnoliophyta; eudicotyledons; Gunneridae; Pentapetalae; rosids; malvids; Brassicales; Brassicaceae; Camelineae; Arabidopsis	PF01716.17	MSP	Manganese-stabilising protein / photosystem II polypeptide	ENOG410XP4G	photosystem II manganese-stabilizing	.	.	.	GO:0042742|defense response to bacterium;GO:0010205|photoinhibition;GO:0019684|photosynthesis, light reaction;GO:0010207|photosystem II assembly;GO:0042549|photosystem II stabilization;GO:0035304|regulation of protein dephosphorylationGO:0015979|photosynthesis;GO:0042549|photosystem II stabilization	GO:0005509|calcium ion binding;GO:0010242|oxygen evolving activity;GO:0008266|poly(U) RNA bindingGO:0005509|calcium ion binding	GO:0048046|apoplast;GO:0009507|chloroplast;GO:0009570|chloroplast stroma;GO:0009534|chloroplast thylakoid;GO:0009543|chloroplast thylakoid lumen;GO:0009535|chloroplast thylakoid membrane;GO:0019898|extrinsic component of membrane;GO:0016021|integral component of membrane;GO:0009654|photosystem II oxygen evolving complex;GO:0055035|plastid thylakoid membrane;GO:0010287|plastoglobule;GO:0009579|thy…	K02716|psbO; photosystem II oxygen-evolving enhancer protein 1	map01100|Metabolic pathways;map00195|Photosynthesis
TRINITY_DN22539_c0_g5	42	15	28	14.8181	2	2	0	4.47153	1.53467e-05	0.000470435	up	yes	.	.	.	.	.	.	gi|645234716|ref|XP_008223939.1|	89.4	E:2e-17	PREDICTED: LOW QUALITY PROTEIN: cycloartenol Synthase-like [Prunus mume]	CAS_ORYSJ	76.3	E:2e-14	RecName: Full=Cycloartenol synthase;^Eukaryota; Viridiplantae; Streptophyta; Embryophyta; Tracheophyta; Spermatophyta; Magnoliophyta; Liliopsida; Poales; Poaceae; BOP clade; Oryzoideae; Oryzeae; Oryzinae; Oryza	.	.	.	.	.	.	.	COG1657	Squalene--hopene cyclase	.	.	.	.	GO:0016871|cycloartenol synthase activity	.	K01853|E5.4.99.8; cycloartenol synthase [EC:5.4.99.8]	map00100|Steroid biosynthesis;map01100|Metabolic pathways;map01110|Biosynthesis of secondary metabolites
TRINITY_DN11343_c0_g2	3	12	28	7.57474	0	0	2	4.4708	0.00471885	0.0446441	up	yes	Gene.21666::TRINITY_DN11343_c0_g2::g.21666::m.21666	3-554[-]	gi|731408633|ref|XM_010658629.1|	440	E:2e-120	PREDICTED: Vitis vinifera glycerol-3-phosphate acyltransferase 1 (LOC100260818), mRNA	gi|848893421|ref|XP_012846751.1|	294	E:4e-94	PREDICTED: glycerol-3-phosphate acyltransferase 1 [Erythranthe guttata]	GPAT1_ARATH	185	E:1e-53	RecName: Full=Glycerol-3-phosphate acyltransferase 1;^Eukaryota; Viridiplantae; Streptophyta; Embryophyta; Tracheophyta; Spermatophyta; Magnoliophyta; eudicotyledons; Gunneridae; Pentapetalae; rosids; malvids; Brassicales; Brassicaceae; Camelineae; Arabidopsis	GPAT1_ARATH	185	E:1e-53	RecName: Full=Glycerol-3-phosphate acyltransferase 1;^Eukaryota; Viridiplantae; Streptophyta; Embryophyta; Tracheophyta; Spermatophyta; Magnoliophyta; eudicotyledons; Gunneridae; Pentapetalae; rosids; malvids; Brassicales; Brassicaceae; Camelineae; Arabidopsis	PF12710.6	HAD	haloacid dehalogenase-like hydrolase	ENOG410YBU6	glycerol3phosphate acyltransferase	.	ExpAA=23.34^PredHel=1^Topology=o40-62i	.	GO:0016024|CDP-diacylglycerol biosynthetic process;GO:0010143|cutin biosynthetic process;GO:0016311|dephosphorylation;GO:0048235|pollen sperm cell differentiation;GO:0080167|response to karrikin	GO:0090447|glycerol-3-phosphate 2-O-acyltransferase activity;GO:0004366|glycerol-3-phosphate O-acyltransferase activity;GO:0016791|phosphatase activity	GO:0016021|integral component of membrane;GO:0016020|membrane;GO:0005739|mitochondrion	K13508|GPAT; glycerol-3-phosphate acyltransferase [EC:2.3.1.15]	map01110|Biosynthesis of secondary metabolites;map00561|Glycerolipid metabolism;map01100|Metabolic pathways;map00564|Glycerophospholipid metabolism
TRINITY_DN6255_c0_g1	39	2	47	14.8506	4	0	0	4.46637	0.00143088	0.0179661	up	yes	.	.	.	.	.	.	.	.	.	.	.	.	.	.	.	.	.	.	.	.	.	.	.	.	.	.	.	.	.	.	.
TRINITY_DN12827_c0_g2	22	6	15	7.45916	0	0	2	4.4535	0.00245719	0.0272731	up	yes	.	.	.	.	.	.	.	.	.	.	.	.	.	.	.	.	.	.	.	.	.	.	.	.	.	.	.	.	.	.	.
TRINITY_DN16491_c2_g1	19	54	2	14.4674	2	0	2	4.40397	0.00110024	0.0145812	up	yes	Gene.12935::TRINITY_DN16491_c2_g1::g.12935::m.12935	212-580[-]	.	.	.	.	gi|719982906|ref|XP_010250605.1|	172	E:1e-51	PREDICTED: glutaredoxin-C1-like [Nelumbo nucifera]	GRXC1_ORYSJ	135	E:6e-39	RecName: Full=Glutaredoxin-C1;^Eukaryota; Viridiplantae; Streptophyta; Embryophyta; Tracheophyta; Spermatophyta; Magnoliophyta; Liliopsida; Poales; Poaceae; BOP clade; Oryzoideae; Oryzeae; Oryzinae; Oryza	GRXC1_ORYSJ	136	E:2e-40	RecName: Full=Glutaredoxin-C1;^Eukaryota; Viridiplantae; Streptophyta; Embryophyta; Tracheophyta; Spermatophyta; Magnoliophyta; Liliopsida; Poales; Poaceae; BOP clade; Oryzoideae; Oryzeae; Oryzinae; Oryza	PF00462.23	Glutaredoxin	Glutaredoxin	COG0695	Glutaredoxin	.	.	.	GO:0045454|cell redox homeostasisGO:0045454|cell redox homeostasis	GO:0009055|electron carrier activity;GO:0015035|protein disulfide oxidoreductase activityGO:0009055|electron carrier activity;GO:0015035|protein disulfide oxidoreductase activity	GO:0005737|cytoplasm	.	.
TRINITY_DN21627_c0_g3	126	35	146	52.8588	9	5	1	4.39417	7.97561e-10	8.32624e-08	up	yes	Gene.27267::TRINITY_DN21627_c0_g3::g.27267::m.27267	2-577[+]	gi|292770855|dbj|AK337630.1|	213	E:8e-52	Lotus japonicus cDNA, clone: LjFL1-072-AB07, HTC	gi|657294356|gb|AID51421.1|	149	E:2e-41	ethylene response factor 16 [Diospyros kaki]	ERF03_ARATH	127	E:2e-34	RecName: Full=Ethylene-responsive transcription factor ERF003;^Eukaryota; Viridiplantae; Streptophyta; Embryophyta; Tracheophyta; Spermatophyta; Magnoliophyta; eudicotyledons; Gunneridae; Pentapetalae; rosids; malvids; Brassicales; Brassicaceae; Camelineae; Arabidopsis	ERF03_ARATH	197	E:2e-62	RecName: Full=Ethylene-responsive transcription factor ERF003;^Eukaryota; Viridiplantae; Streptophyta; Embryophyta; Tracheophyta; Spermatophyta; Magnoliophyta; eudicotyledons; Gunneridae; Pentapetalae; rosids; malvids; Brassicales; Brassicaceae; Camelineae; Arabidopsis	PF00847.19	AP2	AP2 domain	ENOG4111RRZ	Transcription factor	.	.	.	GO:0009873|ethylene-activated signaling pathway;GO:0006351|transcription, DNA-templatedGO:0006355|regulation of transcription, DNA-templated	GO:0003677|DNA binding;GO:0003700|transcription factor activity, sequence-specific DNA bindingGO:0003700|transcription factor activity, sequence-specific DNA binding	GO:0005634|nucleus	.	.
TRINITY_DN19471_c1_g1	25865	35842	22741	15444.2	1441	1282	1706	4.36226	1.55349e-57	8.59544e-54	up	yes	.	.	gi|950973930|ref|XM_014645335.1|	80.5	E:1e-11	PREDICTED: Vigna radiata var. radiata auxin-responsive protein SAUR72-like (LOC106761765), mRNA	gi|595821107|ref|XP_007204762.1|	145	E:2e-39	hypothetical protein PRUPE_ppa013393mg [Prunus persica]	.	.	.	.	.	.	.	.	.	.	.	.	.	.	.	.	.	.	.	.	.
TRINITY_DN18918_c0_g1	20	4	96	20.2086	2	4	0	4.33986	0.000352383	0.00601152	up	yes	.	.	.	.	.	.	.	.	.	.	.	.	.	.	.	.	.	.	.	.	.	.	.	.	.	.	.	.	.	.	.
TRINITY_DN20791_c0_g2	116	10	44	29.2677	5	4	0	4.27912	2.11425e-05	0.000611935	up	yes	.	.	.	.	.	.	.	.	.	.	.	.	.	.	.	.	.	.	.	.	.	.	.	.	.	.	.	.	.	.	.
TRINITY_DN20234_c1_g7	38	22	12	12.9963	2	0	2	4.24938	0.000104477	0.00229241	up	yes	.	.	gi|658026003|ref|XM_008350198.1|	95.3	E:3e-16	PREDICTED: Malus x domestica dehydration-responsive protein RD22-like (LOC103411568), mRNA	gi|392932941|gb|AFM91991.1|	96.7	E:1e-21	RD-22 like protein, partial [Helianthus annuus]	BURP3_ORYSJ	87	E:2e-18	RecName: Full=BURP domain-containing protein 3;^Eukaryota; Viridiplantae; Streptophyta; Embryophyta; Tracheophyta; Spermatophyta; Magnoliophyta; Liliopsida; Poales; Poaceae; BOP clade; Oryzoideae; Oryzeae; Oryzinae; Oryza	.	.	.	.	.	.	.	ENOG410YDUK	BURP domain	.	.	.	.	.	.	.	.
TRINITY_DN17214_c0_g1	11	12	13	6.50108	0	0	2	4.24115	0.00361396	0.0365893	up	yes	Gene.36733::TRINITY_DN17214_c0_g1::g.36733::m.36733	2-466[+]	gi|186514517|ref|NM_119019.3|	874	E:0	Arabidopsis thaliana photosystem I reaction center subunit E mRNA, complete cds	gi|565446742|ref|XP_006284717.1|	170	E:2e-51	hypothetical protein CARUB_v10005979mg [Capsella rubella]	PSAE1_ARATH	164	E:3e-50	RecName: Full=Photosystem I reaction center subunit IV A, chloroplastic;^Eukaryota; Viridiplantae; Streptophyta; Embryophyta; Tracheophyta; Spermatophyta; Magnoliophyta; eudicotyledons; Gunneridae; Pentapetalae; rosids; malvids; Brassicales; Brassicaceae; Camelineae; Arabidopsis	PSAE1_ARATH	280	E:4e-96	RecName: Full=Photosystem I reaction center subunit IV A, chloroplastic;^Eukaryota; Viridiplantae; Streptophyta; Embryophyta; Tracheophyta; Spermatophyta; Magnoliophyta; eudicotyledons; Gunneridae; Pentapetalae; rosids; malvids; Brassicales; Brassicaceae; Camelineae; Arabidopsis	PF02427.16	PSI_PsaE	Photosystem I reaction centre subunit IV / PsaE	ENOG41122QJ	Stabilizes the interaction between PsaC and the PSI core, assists the docking of the ferredoxin to PSI and interacts with ferredoxin-NADP oxidoreductase (By similarity)	.	.	.	GO:0015979|photosynthesis;GO:0009735|response to cytokininGO:0015979|photosynthesis	GO:0019904|protein domain specific binding	GO:0009507|chloroplast;GO:0009941|chloroplast envelope;GO:0009534|chloroplast thylakoid;GO:0009535|chloroplast thylakoid membrane;GO:0016020|membrane;GO:0009538|photosystem I reaction center;GO:0010287|plastoglobule;GO:0009579|thylakoidGO:0009522|photosystem I;GO:0009538|photosystem I reaction center	K02693|psaE; photosystem I subunit IV	map01100|Metabolic pathways;map00195|Photosynthesis
TRINITY_DN19313_c3_g1	9	16	9	6.28788	0	2	0	4.22622	0.00505392	0.0467875	up	yes	.	.	.	.	.	.	.	.	.	.	.	.	.	.	.	.	.	.	.	.	.	.	.	.	.	.	.	.	.	.	.
TRINITY_DN16970_c1_g1	1297	2130	1585	921.116	206	59	34	4.18471	8.12278e-08	5.13638e-06	up	yes	Gene.28568::TRINITY_DN16970_c1_g1::g.28568::m.28568	727-2244[+]	gi|955301511|ref|XM_006573861.2|	178	E:1e-40	PREDICTED: Glycine max protein DETOXIFICATION 51-like (LOC100798432), mRNA	gi|698570876|ref|XP_009774724.1|	545	E:0	PREDICTED: multidrug and toxin extrusion protein 2-like [Nicotiana sylvestris]	DTX51_ARATH	397	E:1e-126	RecName: Full=Protein DETOXIFICATION 51 {ECO:0000303|PubMed:11739388};^Eukaryota; Viridiplantae; Streptophyta; Embryophyta; Tracheophyta; Spermatophyta; Magnoliophyta; eudicotyledons; Gunneridae; Pentapetalae; rosids; malvids; Brassicales; Brassicaceae; Camelineae; Arabidopsis	DTX48_ARATH	482	E:6e-164	RecName: Full=Protein DETOXIFICATION 48 {ECO:0000303|PubMed:11739388};^Eukaryota; Viridiplantae; Streptophyta; Embryophyta; Tracheophyta; Spermatophyta; Magnoliophyta; eudicotyledons; Gunneridae; Pentapetalae; rosids; malvids; Brassicales; Brassicaceae; Camelineae; Arabidopsis	PF01554.17	MatE	MatE	COG0534	Mate efflux family protein	.	ExpAA=251.53^PredHel=11^Topology=o48-70i77-99o122-144i157-179o194-216i223-245o299-321i341-363o378-395i416-438o442-464i	.	GO:0006855|drug transmembrane transport;GO:0015893|drug transport;GO:0055072|iron ion homeostasis;GO:1905428|regulation of plant organ formation;GO:0009737|response to abscisic acid;GO:0009646|response to absence of light;GO:0009408|response to heat;GO:0009624|response to nematode;GO:0006970|response to osmotic stress;GO:0010015|root morphogenesis;GO:0006810|transportGO:0006855|drug transmembrane…	GO:0015297|antiporter activity;GO:0015238|drug transmembrane transporter activity;GO:0022857|transmembrane transporter activityGO:0015238|drug transmembrane transporter activity;GO:0015297|antiporter activity	GO:0005794|Golgi apparatus;GO:0000139|Golgi membrane;GO:0017119|Golgi transport complex;GO:0016021|integral component of membrane;GO:0005770|late endosome;GO:0031902|late endosome membrane;GO:0043226|organelleGO:0016020|membrane	K03327|TC.MATE, SLC47A, norM, mdtK, dinF; multidrug resistance protein, MATE family	.
TRINITY_DN19678_c1_g10	59	8	78	24.8508	1	2	5	4.18383	1.42544e-05	0.000444336	up	yes	.	.	.	.	.	.	.	.	.	.	.	.	.	.	.	.	.	.	.	.	.	.	.	.	.	.	.	.	.	.	.
TRINITY_DN14586_c0_g1	10	16	44	12.337	0	2	2	4.18318	0.000260479	0.0047644	up	yes	Gene.9672::TRINITY_DN14586_c0_g1::g.9672::m.9672	1-876[-]	gi|743897054|ref|XM_011043508.1|	337	E:5e-89	PREDICTED: Populus euphratica uncharacterized LOC105137678 (LOC105137678), mRNA	gi|297745781|emb|CBI15837.3|	311	E:1e-101	unnamed protein product [Vitis vinifera]	SLX1_MOUSE	140	E:1e-37	RecName: Full=Structure-specific endonuclease subunit SLX1 {ECO:0000255|HAMAP-Rule:MF_03100};^Eukaryota; Metazoa; Chordata; Craniata; Vertebrata; Euteleostomi; Mammalia; Eutheria; Euarchontoglires; Glires; Rodentia; Myomorpha; Muroidea; Muridae; Murinae; Mus; Mus	SLX1_MOUSE	140	E:6e-38	RecName: Full=Structure-specific endonuclease subunit SLX1 {ECO:0000255|HAMAP-Rule:MF_03100};^Eukaryota; Metazoa; Chordata; Craniata; Vertebrata; Euteleostomi; Mammalia; Eutheria; Euarchontoglires; Glires; Rodentia; Myomorpha; Muroidea; Muridae; Murinae; Mus; Mus	PF01541.23	GIY-YIG	GIY-YIG catalytic domain	ENOG411266C	structure-specific endonuclease that resolves DNA secondary structures generated during DNA repair and recombination. Has endonuclease activity towards branched DNA substrates, introducing single-strand cuts in duplex DNA close to junctions with ss-DNA	.	.	.	GO:0006310|DNA recombination;GO:0006281|DNA repair;GO:1904431|positive regulation of t-circle formation;GO:0090656|t-circle formation	GO:0017108|5'-flap endonuclease activity;GO:0008821|crossover junction endodeoxyribonuclease activity;GO:0046872|metal ion binding	GO:0005654|nucleoplasm;GO:0033557|Slx1-Slx4 complex	K15078|SLX1; structure-specific endonuclease subunit SLX1 [EC:3.6.1.-]	map03460|Fanconi anemia pathway
TRINITY_DN12366_c0_g3	34	4	14	9.0235	3	0	0	4.14763	0.0039934	0.03945	up	yes	.	.	.	.	.	.	.	.	.	.	.	.	.	.	.	.	.	.	.	.	.	.	.	.	.	.	.	.	.	.	.
TRINITY_DN11000_c0_g1	37	5	28	12.1111	0	0	4	4.12684	0.00170139	0.0205766	up	yes	.	.	.	.	.	.	.	.	.	.	.	.	.	.	.	.	.	.	.	.	.	.	.	.	.	.	.	.	.	.	.
TRINITY_DN17311_c2_g1	15	64	12	17.6268	0	4	2	4.11198	0.000264415	0.00482311	up	yes	Gene.23233::TRINITY_DN17311_c2_g1::g.23233::m.23233	3-1094[+]	gi|145361764|ref|NM_180160.3|	2089	E:0	Arabidopsis thaliana carbonic anhydrase 1 mRNA, complete cds	gi|30678353|ref|NP_850491.1|	540	E:0	carbonic anhydrase 1 [Arabidopsis thaliana]	BCA1_ARATH	540	E:0	RecName: Full=Beta carbonic anhydrase 1, chloroplastic {ECO:0000303|PubMed:17407539};^Eukaryota; Viridiplantae; Streptophyta; Embryophyta; Tracheophyta; Spermatophyta; Magnoliophyta; eudicotyledons; Gunneridae; Pentapetalae; rosids; malvids; Brassicales; Brassicaceae; Camelineae; Arabidopsis	BCA1_ARATH	688	E:0	RecName: Full=Beta carbonic anhydrase 1, chloroplastic {ECO:0000303|PubMed:17407539};^Eukaryota; Viridiplantae; Streptophyta; Embryophyta; Tracheophyta; Spermatophyta; Magnoliophyta; eudicotyledons; Gunneridae; Pentapetalae; rosids; malvids; Brassicales; Brassicaceae; Camelineae; Arabidopsis	PF00484.18	Pro_CA	Carbonic anhydrase	COG0288	carbonic anhydrase	.	.	.	GO:0015976|carbon utilization;GO:0042742|defense response to bacterium;GO:0009817|defense response to fungus, incompatible interaction;GO:2000122|negative regulation of stomatal complex development;GO:0015979|photosynthesis;GO:0010119|regulation of stomatal movement;GO:0010037|response to carbon dioxide;GO:0009409|response to cold	GO:0004089|carbonate dehydratase activity;GO:0008270|zinc ion bindingGO:0004089|carbonate dehydratase activity;GO:0008270|zinc ion binding	GO:0048046|apoplast;GO:0009507|chloroplast;GO:0009941|chloroplast envelope;GO:0009570|chloroplast stroma;GO:0009535|chloroplast thylakoid membrane;GO:0016020|membrane;GO:0005886|plasma membrane;GO:0010319|stromule;GO:0009579|thylakoid	K01673|cynT, can; carbonic anhydrase [EC:4.2.1.1]	map00910|Nitrogen metabolism
TRINITY_DN14658_c0_g1	89	10	171	46.1807	4	4	8	4.07281	1.94809e-06	8.23857e-05	up	yes	Gene.26793::TRINITY_DN14658_c0_g1::g.26793::m.26793	19-2325[-]	gi|226290818|gb|FJ265785.1|	3999	E:0	Actinidia deliciosa cultivar Hayward terpene synthase mRNA, complete cds	gi|226290819|gb|ACO40485.1|	1517	E:0	terpene synthase [Actinidia deliciosa]	GES_ARATH	673	E:0	RecName: Full=(E,E)-geranyllinalool synthase;^Eukaryota; Viridiplantae; Streptophyta; Embryophyta; Tracheophyta; Spermatophyta; Magnoliophyta; eudicotyledons; Gunneridae; Pentapetalae; rosids; malvids; Brassicales; Brassicaceae; Camelineae; Arabidopsis	GES_ARATH	683	E:0	RecName: Full=(E,E)-geranyllinalool synthase;^Eukaryota; Viridiplantae; Streptophyta; Embryophyta; Tracheophyta; Spermatophyta; Magnoliophyta; eudicotyledons; Gunneridae; Pentapetalae; rosids; malvids; Brassicales; Brassicaceae; Camelineae; Arabidopsis	PF01397.20	Terpene_synth	Terpene synthase, N-terminal domain	ENOG410YDYM	(E,E)-geranyllinalool	.	.	.	GO:0016102|diterpenoid biosynthetic process;GO:0009617|response to bacterium;GO:0080027|response to herbivore;GO:0009753|response to jasmonic acid;GO:0000304|response to singlet oxygen;GO:0009611|response to woundingGO:0008152|metabolic process	GO:0080013|(E,E)-geranyllinalool synthase activity;GO:0000287|magnesium ion binding;GO:0010333|terpene synthase activityGO:0010333|terpene synthase activity;GO:0016829|lyase activity;GO:0000287|magnesium ion binding	GO:0005737|cytoplasm	K17982|TPS04, GES; geranyllinalool synthase [EC:4.2.3.144]	map00904|Diterpenoid biosynthesis
TRINITY_DN20234_c2_g1	13	10	25	8.49022	2	1	0	4.06066	0.000988474	0.0134159	up	yes	.	.	.	.	.	.	.	.	.	.	.	.	.	.	.	.	.	.	.	.	.	.	.	.	.	.	.	.	.	.	.
TRINITY_DN16137_c0_g1	14443	15409	16067	8347.98	1901	1029	58	4.04823	0.000258207	0.0047385	up	yes	Gene.34261::TRINITY_DN16137_c0_g1::g.34261::m.34261	286-1239[-]	.	.	.	.	gi|380508822|gb|AFD64619.1|	415	E:6e-139	putative hydroxycinnamoyl-CoA:shikimate/quinate hydroxycinnamoyltransferase [Camellia sinensis]	SHT_ARATH	363	E:6e-120	RecName: Full=Spermidine hydroxycinnamoyl transferase;^Eukaryota; Viridiplantae; Streptophyta; Embryophyta; Tracheophyta; Spermatophyta; Magnoliophyta; eudicotyledons; Gunneridae; Pentapetalae; rosids; malvids; Brassicales; Brassicaceae; Camelineae; Arabidopsis	SHT_ARATH	363	E:2e-121	RecName: Full=Spermidine hydroxycinnamoyl transferase;^Eukaryota; Viridiplantae; Streptophyta; Embryophyta; Tracheophyta; Spermatophyta; Magnoliophyta; eudicotyledons; Gunneridae; Pentapetalae; rosids; malvids; Brassicales; Brassicaceae; Camelineae; Arabidopsis	PF02458.14	Transferase	Transferase family	ENOG410YUQM	shikimate quinate hydroxycinnamoyltransferase-like	.	.	.	GO:0009555|pollen development;GO:0010584|pollen exine formation;GO:0080088|spermidine hydroxycinnamate conjugate biosynthetic process	GO:0016410|N-acyltransferase activity;GO:0080074|spermidine:caffeoyl CoA N-acyltransferase activity;GO:0080073|spermidine:coumaroyl CoA N-acyltransferase activity;GO:0080075|spermidine:feruloyl CoA N-acyltransferase activity;GO:0080072|spermidine:sinapoyl CoA N-acyltransferase activityGO:0016747|transferase activity, transferring acyl groups other than amino-acyl groups	.	.	.
TRINITY_DN17893_c0_g6	102831	98891	114414	57301.8	6480	7148	7053	4.01744	9.77752e-179	3.24594e-174	up	yes	.	.	.	.	.	.	.	.	.	.	.	.	.	.	.	.	.	.	.	.	.	.	.	.	.	.	.	.	.	.	.
TRINITY_DN991_c0_g1	10	32	18	11.314	0	0	4	4.01703	0.00164952	0.0201326	up	yes	Gene.29694::TRINITY_DN991_c0_g1::g.29694::m.29694	27-800[+]	gi|186511288|ref|NM_116012.4|	1520	E:0	Arabidopsis thaliana photosystem I light harvesting complex protein mRNA, complete cds	gi|186511289|ref|NP_191706.2|	460	E:8e-162	photosystem I light harvesting complex protein [Arabidopsis thaliana]	LHCA2_ARATH	460	E:4e-163	RecName: Full=Photosystem I chlorophyll a/b-binding protein 2, chloroplastic {ECO:0000303|PubMed:10366881};^Eukaryota; Viridiplantae; Streptophyta; Embryophyta; Tracheophyta; Spermatophyta; Magnoliophyta; eudicotyledons; Gunneridae; Pentapetalae; rosids; malvids; Brassicales; Brassicaceae; Camelineae; Arabidopsis	LHCA2_ARATH	519	E:0	RecName: Full=Photosystem I chlorophyll a/b-binding protein 2, chloroplastic {ECO:0000303|PubMed:10366881};^Eukaryota; Viridiplantae; Streptophyta; Embryophyta; Tracheophyta; Spermatophyta; Magnoliophyta; eudicotyledons; Gunneridae; Pentapetalae; rosids; malvids; Brassicales; Brassicaceae; Camelineae; Arabidopsis	PF00504.20	Chloroa_b-bind	Chlorophyll A-B binding protein	ENOG410XTCT	Chlorophyll A-B binding protein	.	.	.	GO:0009768|photosynthesis, light harvesting in photosystem I;GO:0018298|protein-chromophore linkage;GO:0009409|response to cold;GO:0009644|response to high light intensity;GO:0009645|response to low light intensity stimulus	GO:0016168|chlorophyll binding;GO:0046872|metal ion binding;GO:0031409|pigment binding;GO:0019904|protein domain specific binding	GO:0009507|chloroplast;GO:0009941|chloroplast envelope;GO:0009534|chloroplast thylakoid;GO:0009535|chloroplast thylakoid membrane;GO:0016021|integral component of membrane;GO:0016020|membrane;GO:0009522|photosystem I;GO:0010287|plastoglobule;GO:0009579|thylakoid	K08908|LHCA2; light-harvesting complex I chlorophyll a/b binding protein 2	map00196|Photosynthesis - antenna proteins
TRINITY_DN24053_c0_g1	218	2	68	49.6468	8	6	4	4.01678	9.80933e-05	0.0021768	up	yes	.	.	gi|333796919|gb|HM233113.1|	1098	E:0	Lingulodinium polyedrum isolate C8 cytochrome c oxidase subunit I (COX1) gene, partial cds; mitochondrial	gi|333796920|gb|AEF98125.1|	711	E:0	cytochrome c oxidase subunit I, partial (mitochondrion) [Lingulodinium polyedrum]	COX1_MOUSE	816	E:0	RecName: Full=Cytochrome c oxidase subunit 1;^Eukaryota; Metazoa; Chordata; Craniata; Vertebrata; Euteleostomi; Mammalia; Eutheria; Euarchontoglires; Glires; Rodentia; Myomorpha; Muroidea; Muridae; Murinae; Mus; Mus	.	.	.	.	.	.	.	COG0843	Cytochrome C oxidase subunit I	.	.	.	GO:0009060|aerobic respiration;GO:0007568|aging;GO:0021549|cerebellum development;GO:0015990|electron transport coupled proton transport;GO:0006123|mitochondrial electron transport, cytochrome c to oxygen;GO:0046688|response to copper ion;GO:0051602|response to electrical stimulus;GO:0006979|response to oxidative stress	GO:0004129|cytochrome-c oxidase activity;GO:0020037|heme binding;GO:0005506|iron ion binding	GO:0016021|integral component of membrane;GO:0005743|mitochondrial inner membrane;GO:0005751|mitochondrial respiratory chain complex IV;GO:0005739|mitochondrion;GO:0045277|respiratory chain complex IV	K02256|COX1; cytochrome c oxidase subunit 1 [EC:1.9.3.1]	map00190|Oxidative phosphorylation;map04260|Cardiac muscle contraction;map05012|Parkinson's disease;map05016|Huntington's disease;map05010|Alzheimer's disease;map01100|Metabolic pathways;map04932|Non-alcoholic fatty liver disease (NAFLD)
TRINITY_DN17289_c0_g1	56	3	21	13.8604	4	0	1	4.01591	0.00167666	0.0203443	up	yes	.	.	.	.	.	.	.	.	.	.	.	.	.	.	.	.	.	.	.	.	.	.	.	.	.	.	.	.	.	.	.
TRINITY_DN5793_c0_g1	44	10	7	10.8406	0	4	0	4.01544	0.00355458	0.0361867	up	yes	.	.	.	.	.	.	.	.	.	.	.	.	.	.	.	.	.	.	.	.	.	.	.	.	.	.	.	.	.	.	.
TRINITY_DN280_c0_g1	255	218	118	108.702	20	14	6	3.99449	1.21019e-15	3.90057e-13	up	yes	.	.	.	.	.	.	.	.	.	.	.	.	.	.	.	.	.	.	.	.	.	.	.	.	.	.	.	.	.	.	.
TRINITY_DN23301_c1_g5	395	121	229	131.933	38	10	1	3.98423	0.000642507	0.00958357	up	yes	.	.	.	.	.	.	.	.	.	.	.	.	.	.	.	.	.	.	.	.	.	.	.	.	.	.	.	.	.	.	.
TRINITY_DN9111_c0_g1	102	91	70	48.1259	6	10	2	3.97375	5.09332e-12	9.34188e-10	up	yes	Gene.25139::TRINITY_DN9111_c0_g1::g.25139::m.25139	100-648[-]	.	.	.	.	gi|475596183|gb|EMT23291.1|	158	E:4e-45	hypothetical protein F775_14150 [Aegilops tauschii]	LEA34_GOSHI	139	E:1e-38	RecName: Full=Late embryogenesis abundant protein D-34;^Eukaryota; Viridiplantae; Streptophyta; Embryophyta; Tracheophyta; Spermatophyta; Magnoliophyta; eudicotyledons; Gunneridae; Pentapetalae; rosids; malvids; Malvales; Malvaceae; Malvoideae; Gossypium	LEA34_GOSHI	139	E:6e-39	RecName: Full=Late embryogenesis abundant protein D-34;^Eukaryota; Viridiplantae; Streptophyta; Embryophyta; Tracheophyta; Spermatophyta; Magnoliophyta; eudicotyledons; Gunneridae; Pentapetalae; rosids; malvids; Malvales; Malvaceae; Malvoideae; Gossypium	PF04927.11	SMP	Seed maturation protein	.	.	.	.	.	.	.	.	.	.
TRINITY_DN19326_c5_g3	115	70	130	56.2326	14	5	2	3.97148	1.9964e-11	3.15602e-09	up	yes	Gene.15151::TRINITY_DN19326_c5_g3::g.15151::m.15151	204-2432[-]	gi|596240313|ref|XM_007224406.1|	248	E:8e-62	Prunus persica hypothetical protein (PRUPE_ppa022581mg) mRNA, complete cds	gi|460384674|ref|XP_004238035.1|	890	E:0	PREDICTED: uncharacterized protein LOC101266631 [Solanum lycopersicum]	Y103_SYNY3	68.2	E:1e-10	RecName: Full=Uncharacterized protein sll0103;^Bacteria; Cyanobacteria; Synechococcales; Merismopediaceae; Synechocystis	Y103_SYNY3	75.1	E:7e-13	RecName: Full=Uncharacterized protein sll0103;^Bacteria; Cyanobacteria; Synechococcales; Merismopediaceae; Synechocystis	PF13639.5	zf-RING_2	Ring finger domain	.	.	.	.	.	.	GO:0046872|metal ion binding	.	K07114|yfbK; Ca-activated chloride channel homolog	.
TRINITY_DN18054_c3_g4	32	13	30	13.2967	0	2	3	3.95299	8.92096e-05	0.00201331	up	yes	.	.	gi|802741579|ref|XM_012231726.1|	67.6	E:5e-08	PREDICTED: Jatropha curcas protein ODORANT1 (LOC105645970), mRNA	gi|922403190|ref|XP_013468730.1|	69.3	E:5e-12	myb-related transcription factor LBM1 [Medicago truncatula]	MYB4_ORYSJ	61.6	E:3e-10	RecName: Full=Transcription factor MYB4 {ECO:0000305};^Eukaryota; Viridiplantae; Streptophyta; Embryophyta; Tracheophyta; Spermatophyta; Magnoliophyta; Liliopsida; Poales; Poaceae; BOP clade; Oryzoideae; Oryzeae; Oryzinae; Oryza	.	.	.	.	.	.	.	COG5147	Myblike DNAbinding domain containing protein	.	.	.	GO:0030154|cell differentiation;GO:0006357|regulation of transcription from RNA polymerase II promoter;GO:0006351|transcription, DNA-templated	GO:0000981|RNA polymerase II transcription factor activity, sequence-specific DNA binding;GO:0043565|sequence-specific DNA binding;GO:0001135|transcription factor activity, RNA polymerase II transcription factor recruiting;GO:0044212|transcription regulatory region DNA binding	GO:0005634|nucleus	K09422|MYBP; myb proto-oncogene protein, plant	.
TRINITY_DN22539_c0_g1	18506	13181	14893	8447.08	1271	1317	702	3.91019	2.07436e-55	9.8378e-52	up	yes	Gene.31180::TRINITY_DN22539_c0_g1::g.31180::m.31180	651-2840[+]	gi|3688601|dbj|AB009031.1|	1354	E:0	Panax ginseng OSCPNZ1 mRNA for Oxidosqualene Cyclase, complete cds	gi|596258587|ref|XP_007224874.1|	1167	E:0	hypothetical protein PRUPE_ppa022710mg [Prunus persica]	CAS1_PANGI	1084	E:0	RecName: Full=Cycloartenol Synthase;^Eukaryota; Viridiplantae; Streptophyta; Embryophyta; Tracheophyta; Spermatophyta; Magnoliophyta; eudicotyledons; Gunneridae; Pentapetalae; asterids; campanulids; Apiales; Araliaceae; Panax	CAS1_BETPL	1028	E:0	RecName: Full=Cycloartenol synthase;^Eukaryota; Viridiplantae; Streptophyta; Embryophyta; Tracheophyta; Spermatophyta; Magnoliophyta; eudicotyledons; Gunneridae; Pentapetalae; rosids; fabids; Fagales; Betulaceae; Betula	PF13249.5	SQHop_cyclase_N	Squalene-hopene cyclase N-terminal domain	.	.	.	.	.	GO:0010686|tetracyclic triterpenoid biosynthetic process	GO:0016871|cycloartenol synthase activityGO:0003824|catalytic activity	.	.	.
TRINITY_DN28275_c0_g1	21	46	14	15.4913	2	0	4	3.8856	0.000214438	0.0040796	up	yes	Gene.19431::TRINITY_DN28275_c0_g1::g.19431::m.19431	2-841[-]	gi|110741013|dbj|AK226459.1|	1581	E:0	Arabidopsis thaliana mRNA for Lhcb4- protein, complete cds, clone: RAFL06-15-G17	gi|15241005|ref|NP_195773.1|	516	E:0	chlorophyll a-b binding protein CP29.1 [Arabidopsis thaliana]	CB4A_ARATH	516	E:0	RecName: Full=Chlorophyll a-b binding protein CP29.1, chloroplastic;^Eukaryota; Viridiplantae; Streptophyta; Embryophyta; Tracheophyta; Spermatophyta; Magnoliophyta; eudicotyledons; Gunneridae; Pentapetalae; rosids; malvids; Brassicales; Brassicaceae; Camelineae; Arabidopsis	CB4A_ARATH	571	E:0	RecName: Full=Chlorophyll a-b binding protein CP29.1, chloroplastic;^Eukaryota; Viridiplantae; Streptophyta; Embryophyta; Tracheophyta; Spermatophyta; Magnoliophyta; eudicotyledons; Gunneridae; Pentapetalae; rosids; malvids; Brassicales; Brassicaceae; Camelineae; Arabidopsis	PF00504.20	Chloroa_b-bind	Chlorophyll A-B binding protein	ENOG410YYUX	Chlorophyll A-B binding protein	.	.	.	GO:0009768|photosynthesis, light harvesting in photosystem I;GO:0018298|protein-chromophore linkage;GO:0009637|response to blue light;GO:0010218|response to far red light;GO:0010114|response to red light	GO:0016168|chlorophyll binding;GO:0046872|metal ion binding;GO:0031409|pigment binding;GO:0019904|protein domain specific binding	GO:0009507|chloroplast;GO:0009941|chloroplast envelope;GO:0009534|chloroplast thylakoid;GO:0009535|chloroplast thylakoid membrane;GO:0016021|integral component of membrane;GO:0016020|membrane;GO:0009522|photosystem I;GO:0009523|photosystem II;GO:0010287|plastoglobule;GO:0009579|thylakoid	K08915|LHCB4; light-harvesting complex II chlorophyll a/b binding protein 4	map00196|Photosynthesis - antenna proteins;map01100|Metabolic pathways
TRINITY_DN20761_c2_g1	576	251	463	230.663	64	23	6	3.85711	4.51081e-11	6.37234e-09	up	yes	Gene.16876::TRINITY_DN20761_c2_g1::g.16876::m.16876	1-681[-]	gi|646227266|ref|NM_001293272.1|	414	E:2e-112	Prunus mume probable pectate lyase 18 (LOC103337974), mRNA	gi|224136005|ref|XP_002322215.1|	335	E:3e-111	pectate lyase 22 precursor family protein [Populus trichocarpa]	PLY18_ARATH	311	E:3e-103	RecName: Full=Probable pectate lyase 18;^Eukaryota; Viridiplantae; Streptophyta; Embryophyta; Tracheophyta; Spermatophyta; Magnoliophyta; eudicotyledons; Gunneridae; Pentapetalae; rosids; malvids; Brassicales; Brassicaceae; Camelineae; Arabidopsis	PLY22_ARATH	342	E:8e-115	RecName: Full=Probable pectate lyase 22;^Eukaryota; Viridiplantae; Streptophyta; Embryophyta; Tracheophyta; Spermatophyta; Magnoliophyta; eudicotyledons; Gunneridae; Pentapetalae; rosids; malvids; Brassicales; Brassicaceae; Camelineae; Arabidopsis	.	.	.	COG3866	pectate lyase activity	sigP:1^42^0.539^YES	.	.	GO:0045490|pectin catabolic process	GO:0046872|metal ion binding;GO:0030570|pectate lyase activity	.	K01728|pel; pectate lyase [EC:4.2.2.2]	map00040|Pentose and glucuronate interconversions
TRINITY_DN13465_c0_g1	24	6	12	7.47062	1	0	2	3.84162	0.0033412	0.0346733	up	yes	.	.	.	.	.	.	.	.	.	.	.	.	.	.	.	.	.	.	.	.	.	.	.	.	.	.	.	.	.	.	.
TRINITY_DN19104_c4_g1	27	5	53	14.7562	0	2	4	3.82716	0.000805958	0.0114883	up	yes	.	.	.	.	.	.	.	.	.	.	.	.	.	.	.	.	.	.	.	.	.	.	.	.	.	.	.	.	.	.	.
TRINITY_DN2791_c0_g1	11	44	22	14.7329	0	2	4	3.81708	0.000383552	0.00643739	up	yes	Gene.18574::TRINITY_DN2791_c0_g1::g.18574::m.18574	36-452[+]	gi|145337733|ref|NM_106555.3|	835	E:0	Arabidopsis thaliana photosystem II subunit R mRNA, complete cds	gi|15219268|ref|NP_178025.1|	215	E:3e-69	photosystem II subunit R [Arabidopsis thaliana]	PSBR_ARATH	215	E:2e-70	RecName: Full=Photosystem II 10 kDa polypeptide, chloroplastic;^Eukaryota; Viridiplantae; Streptophyta; Embryophyta; Tracheophyta; Spermatophyta; Magnoliophyta; eudicotyledons; Gunneridae; Pentapetalae; rosids; malvids; Brassicales; Brassicaceae; Camelineae; Arabidopsis	PSBR_ARATH	275	E:4e-94	RecName: Full=Photosystem II 10 kDa polypeptide, chloroplastic;^Eukaryota; Viridiplantae; Streptophyta; Embryophyta; Tracheophyta; Spermatophyta; Magnoliophyta; eudicotyledons; Gunneridae; Pentapetalae; rosids; malvids; Brassicales; Brassicaceae; Camelineae; Arabidopsis	PF04725.11	PsbR	Photosystem II 10 kDa polypeptide PsbR	ENOG4112AV0	Photosystem II 10 kDa polypeptide	.	ExpAA=22.25^PredHel=1^Topology=o111-133i	.	GO:0010270|photosystem II oxygen evolving complex assembly;GO:0009735|response to cytokininGO:0015979|photosynthesis	.	GO:0009507|chloroplast;GO:0009534|chloroplast thylakoid;GO:0009535|chloroplast thylakoid membrane;GO:0009654|photosystem II oxygen evolving complex;GO:0009579|thylakoidGO:0009523|photosystem II;GO:0009654|photosystem II oxygen evolving complex;GO:0042651|thylakoid membrane	K03541|psbR; photosystem II 10kDa protein	map01100|Metabolic pathways;map00195|Photosynthesis
TRINITY_DN17893_c0_g4	38402	44843	33378	21631.4	2482	3281	3157	3.81276	1.14043e-61	9.46497e-58	up	yes	.	.	.	.	.	.	.	.	.	.	.	.	.	.	.	.	.	.	.	.	.	.	.	.	.	.	.	.	.	.	.
TRINITY_DN17526_c5_g1	23	4	27	9.45777	1	1	2	3.77297	0.0014185	0.0178715	up	yes	.	.	.	.	.	.	.	.	.	.	.	.	.	.	.	.	.	.	.	.	.	.	.	.	.	.	.	.	.	.	.
TRINITY_DN21726_c1_g3	20	11	8	7.14546	1	0	2	3.76933	0.00351665	0.0359218	up	yes	.	.	.	.	.	.	.	.	.	.	.	.	.	.	.	.	.	.	.	.	.	.	.	.	.	.	.	.	.	.	.
TRINITY_DN20447_c1_g1	1049	474	941	441.976	103	77	10	3.76698	9.02431e-06	0.000303535	up	yes	Gene.33745::TRINITY_DN20447_c1_g1::g.33745::m.33745	278-1003[-]	gi|731424906|ref|XM_010664760.1|	704	E:0	PREDICTED: Vitis vinifera probable pectate lyase 5 (LOC100243265), mRNA	gi|747051826|ref|XP_011072008.1|	419	E:3e-142	PREDICTED: probable pectate lyase 18 [Sesamum indicum]	PLY18_ARATH	397	E:7e-135	RecName: Full=Probable pectate lyase 18;^Eukaryota; Viridiplantae; Streptophyta; Embryophyta; Tracheophyta; Spermatophyta; Magnoliophyta; eudicotyledons; Gunneridae; Pentapetalae; rosids; malvids; Brassicales; Brassicaceae; Camelineae; Arabidopsis	PLY18_SOLLC	414	E:3e-143	RecName: Full=Probable pectate lyase P18;^Eukaryota; Viridiplantae; Streptophyta; Embryophyta; Tracheophyta; Spermatophyta; Magnoliophyta; eudicotyledons; Gunneridae; Pentapetalae; asterids; lamiids; Solanales; Solanaceae; Solanoideae; Solaneae; Solanum; Lycopersicon	PF13229.5	Beta_helix	Right handed beta helix region	COG3866	pectate lyase activity	.	.	.	GO:0045490|pectin catabolic process	GO:0046872|metal ion binding;GO:0030570|pectate lyase activity	GO:0005576|extracellular region	K01728|pel; pectate lyase [EC:4.2.2.2]	map00040|Pentose and glucuronate interconversions
TRINITY_DN12378_c0_g1	17	10	12	7.09783	1	0	2	3.76089	0.00281022	0.0301239	up	yes	.	.	.	.	.	.	.	.	.	.	.	.	.	.	.	.	.	.	.	.	.	.	.	.	.	.	.	.	.	.	.
TRINITY_DN19316_c0_g4	358	238	182	143.021	20	29	13	3.7443	5.26175e-20	3.17599e-17	up	yes	Gene.35792::TRINITY_DN19316_c0_g4::g.35792::m.35792	1478-1963[-]	gi|351722666|ref|NM_001249811.1|	93.5	E:3e-15	Glycine max heat shock factor protein hsf8-related (LOC732544), mRNA	gi|747092002|ref|XP_011093752.1|	192	E:1e-52	PREDICTED: heat shock factor protein HSF30-like [Sesamum indicum]	HSF30_SOLPE	125	E:8e-30	RecName: Full=Heat shock factor protein HSF30;^Eukaryota; Viridiplantae; Streptophyta; Embryophyta; Tracheophyta; Spermatophyta; Magnoliophyta; eudicotyledons; Gunneridae; Pentapetalae; asterids; lamiids; Solanales; Solanaceae; Solanoideae; Solaneae; Solanum; Lycopersicon	HSFA2_ARATH	125	E:2e-33	RecName: Full=Heat stress transcription factor A-2;^Eukaryota; Viridiplantae; Streptophyta; Embryophyta; Tracheophyta; Spermatophyta; Magnoliophyta; eudicotyledons; Gunneridae; Pentapetalae; rosids; malvids; Brassicales; Brassicaceae; Camelineae; Arabidopsis	PF00447.16	HSF_DNA-bind	HSF-type DNA-binding	COG5169	Transcription factor	.	.	.	GO:0034605|cellular response to heat;GO:0071456|cellular response to hypoxia;GO:0034620|cellular response to unfolded protein;GO:0010286|heat acclimation;GO:0045893|positive regulation of transcription, DNA-templated;GO:0010200|response to chitin;GO:0009408|response to heat;GO:0009644|response to high light intensity;GO:0042542|response to hydrogen peroxide;GO:0001666|response to hypoxia;GO:00063…	GO:0043565|sequence-specific DNA binding;GO:0003700|transcription factor activity, sequence-specific DNA binding;GO:0044212|transcription regulatory region DNA bindingGO:0003700|transcription factor activity, sequence-specific DNA binding;GO:0043565|sequence-specific DNA binding	GO:0005737|cytoplasm;GO:0005634|nucleusGO:0005634|nucleus	K09419|HSFF; heat shock transcription factor, other eukaryote	.
TRINITY_DN2105_c0_g1	14	38	22	14.0899	0	0	6	3.72572	0.00206269	0.0239934	up	yes	Gene.13312::TRINITY_DN2105_c0_g1::g.13312::m.13312	1-576[+]	gi|332189094|gb|CP002684.1|	1306	E:0	Arabidopsis thaliana chromosome 1 sequence	gi|18391006|ref|NP_563841.1|	246	E:3e-79	uncharacterized protein [Arabidopsis thaliana]	.	.	.	.	.	.	.	.	PF04398.11	DUF538	Protein of unknown function, DUF538	.	.	.	.	.	.	.	.	.	.
TRINITY_DN14185_c1_g2	259	245	343	154.776	32	5	30	3.72215	8.27124e-14	2.03399e-11	up	yes	Gene.31045::TRINITY_DN14185_c1_g2::g.31045::m.31045	259-717[-]	.	.	.	.	gi|971565963|ref|XP_015168173.1|	134	E:2e-36	PREDICTED: uncharacterized protein LOC107062267 [Solanum tuberosum]	.	.	.	.	.	.	.	.	PF04520.12	Senescence_reg	Senescence regulator	.	.	.	.	.	.	.	.	.	.
TRINITY_DN11286_c0_g2	18	13	6	6.88153	0	1	2	3.71602	0.00491378	0.0458739	up	yes	Gene.28647::TRINITY_DN11286_c0_g2::g.28647::m.28647	2-502[+]	.	.	.	.	gi|661889568|emb|CDP06789.1|	152	E:4e-41	unnamed protein product [Coffea canephora]	TRAC9_MAIZE	69.3	E:2e-12	RecName: Full=Putative AC9 transposase;^Eukaryota; Viridiplantae; Streptophyta; Embryophyta; Tracheophyta; Spermatophyta; Magnoliophyta; Liliopsida; Poales; Poaceae; PACMAD clade; Panicoideae; Andropogonodae; Andropogoneae; Tripsacinae; Zea	TRAC9_MAIZE	69.3	E:1e-12	RecName: Full=Putative AC9 transposase;^Eukaryota; Viridiplantae; Streptophyta; Embryophyta; Tracheophyta; Spermatophyta; Magnoliophyta; Liliopsida; Poales; Poaceae; PACMAD clade; Panicoideae; Andropogonodae; Andropogoneae; Tripsacinae; Zea	.	.	.	.	.	.	.	.	GO:0006310|DNA recombination;GO:0032196|transposition	GO:0003677|DNA binding;GO:0046983|protein dimerization activity	.	.	.
TRINITY_DN17893_c0_g1	197108	216301	142356	103809	12836	16355	16831	3.69928	3.53564e-49	1.30418e-45	up	yes	Gene.9641::TRINITY_DN17893_c0_g1::g.9641::m.9641	2-355[+]	.	.	.	.	gi|586749732|ref|XP_006851424.1|	71.2	E:4e-13	PREDICTED: abscisic stress-ripening protein 1 [Amborella trichopoda]	ASR1_SOLLC	58.5	E:3e-10	RecName: Full=Abscisic stress-ripening protein 1;^Eukaryota; Viridiplantae; Streptophyta; Embryophyta; Tracheophyta; Spermatophyta; Magnoliophyta; eudicotyledons; Gunneridae; Pentapetalae; asterids; lamiids; Solanales; Solanaceae; Solanoideae; Solaneae; Solanum; Lycopersicon	ASR2_SOLLC	83.6	E:5e-20	RecName: Full=Abscisic stress-ripening protein 2;^Eukaryota; Viridiplantae; Streptophyta; Embryophyta; Tracheophyta; Spermatophyta; Magnoliophyta; eudicotyledons; Gunneridae; Pentapetalae; asterids; lamiids; Solanales; Solanaceae; Solanoideae; Solaneae; Solanum; Lycopersicon	PF02496.15	ABA_WDS	ABA/WDS induced protein	.	.	.	.	.	GO:0006950|response to stressGO:0006950|response to stress	.	.	.	.
TRINITY_DN20654_c0_g2	37	45	24	19.9509	8	1	0	3.67635	0.000169377	0.00336907	up	yes	Gene.31060::TRINITY_DN20654_c0_g2::g.31060::m.31060	60-623[-]	gi|922330296|ref|XM_003630700.2|	89.8	E:1e-14	Medicago truncatula hypothetical protein partial mRNA	gi|225445164|ref|XP_002284090.1|	88.2	E:2e-23	PREDICTED: uncharacterized protein LOC100268083 [Vitis vinifera]	SPER3_ARATH	49.7	E:3e-09	RecName: Full=Protein SPEAR3 {ECO:0000303|PubMed:25527103};^Eukaryota; Viridiplantae; Streptophyta; Embryophyta; Tracheophyta; Spermatophyta; Magnoliophyta; eudicotyledons; Gunneridae; Pentapetalae; rosids; malvids; Brassicales; Brassicaceae; Camelineae; Arabidopsis	SPER3_ARATH	56.2	E:5e-09	RecName: Full=Protein SPEAR3 {ECO:0000303|PubMed:25527103};^Eukaryota; Viridiplantae; Streptophyta; Embryophyta; Tracheophyta; Spermatophyta; Magnoliophyta; eudicotyledons; Gunneridae; Pentapetalae; rosids; malvids; Brassicales; Brassicaceae; Camelineae; Arabidopsis	.	.	.	ENOG410Z28R	NA	.	.	.	GO:0048366|leaf development;GO:0045892|negative regulation of transcription, DNA-templated;GO:0006351|transcription, DNA-templated	.	GO:0005634|nucleus	.	.
TRINITY_DN21716_c2_g7	57	40	36	24.4965	7	1	3	3.67584	7.12306e-07	3.4471e-05	up	yes	.	.	.	.	.	.	.	.	.	.	.	.	.	.	.	.	.	.	.	.	.	.	.	.	.	.	.	.	.	.	.
TRINITY_DN14212_c0_g1	36	10	28	13.1981	4	2	0	3.67501	0.000367701	0.00622485	up	yes	.	.	.	.	.	.	.	.	.	.	.	.	.	.	.	.	.	.	.	.	.	.	.	.	.	.	.	.	.	.	.
TRINITY_DN23301_c1_g2	154	62	87	54.8848	23	2	0	3.66383	7.88746e-05	0.00181713	up	yes	.	.	.	.	.	.	.	.	.	.	.	.	.	.	.	.	.	.	.	.	.	.	.	.	.	.	.	.	.	.	.
TRINITY_DN18936_c2_g3	33	21	30	15.3088	6	1	0	3.65845	0.000177129	0.00349924	up	yes	.	.	.	.	.	.	.	.	.	.	.	.	.	.	.	.	.	.	.	.	.	.	.	.	.	.	.	.	.	.	.
TRINITY_DN23437_c0_g1	45	17	35	17.4484	2	4	2	3.65779	8.69451e-06	0.000294832	up	yes	.	.	.	.	.	.	.	.	.	.	.	.	.	.	.	.	.	.	.	.	.	.	.	.	.	.	.	.	.	.	.
TRINITY_DN25729_c0_g1	66	19	36	21.7401	8	2	0	3.65273	0.000105343	0.00230684	up	yes	.	.	.	.	.	.	.	.	.	.	.	.	.	.	.	.	.	.	.	.	.	.	.	.	.	.	.	.	.	.	.
TRINITY_DN22659_c0_g7	24	8	16	8.64076	0	2	2	3.6363	0.00181854	0.0217087	up	yes	.	.	.	.	.	.	.	.	.	.	.	.	.	.	.	.	.	.	.	.	.	.	.	.	.	.	.	.	.	.	.
TRINITY_DN15208_c0_g1	87	2	158	42.8863	4	7	9	3.6185	0.000285874	0.00509965	up	yes	Gene.29378::TRINITY_DN15208_c0_g1::g.29378::m.29378	100-513[+]	gi|970049719|ref|XM_015230886.1|	80.5	E:6e-12	PREDICTED: Solanum pennellii uncharacterized LOC107029468 (LOC107029468), mRNA	gi|661881024|emb|CDP15409.1|	139	E:6e-38	unnamed protein product [Coffea canephora]	BIC1_ARATH	103	E:2e-26	RecName: Full=Protein BIC1 {ECO:0000303|PubMed:27846570};^Eukaryota; Viridiplantae; Streptophyta; Embryophyta; Tracheophyta; Spermatophyta; Magnoliophyta; eudicotyledons; Gunneridae; Pentapetalae; rosids; malvids; Brassicales; Brassicaceae; Camelineae; Arabidopsis	BIC1_ARATH	103	E:4e-27	RecName: Full=Protein BIC1 {ECO:0000303|PubMed:27846570};^Eukaryota; Viridiplantae; Streptophyta; Embryophyta; Tracheophyta; Spermatophyta; Magnoliophyta; eudicotyledons; Gunneridae; Pentapetalae; rosids; malvids; Brassicales; Brassicaceae; Camelineae; Arabidopsis	.	.	.	ENOG410YZXR	NA	.	.	.	GO:0080167|response to karrikin	.	GO:0005634|nucleus	.	.
TRINITY_DN18936_c2_g5	17558	16067	21385	10119.5	2736	1380	680	3.60475	3.47417e-20	2.17614e-17	up	yes	Gene.2089::TRINITY_DN18936_c2_g5::g.2089::m.2089	3611-4636[-]	gi|441415447|dbj|AB740036.1|	411	E:2e-110	Torenia fournieri TfCKX2 mRNA for cytokinin oxidase/dehydrogenase, complete cds, cultivar: Dwarf White	gi|590593705|ref|XP_007017645.1|	577	E:0	Cytokinin oxidase 5 [Theobroma cacao]	CKX5_ARATH	474	E:8e-149	RecName: Full=Cytokinin dehydrogenase 5;^Eukaryota; Viridiplantae; Streptophyta; Embryophyta; Tracheophyta; Spermatophyta; Magnoliophyta; eudicotyledons; Gunneridae; Pentapetalae; rosids; malvids; Brassicales; Brassicaceae; Camelineae; Arabidopsis	CKX5_ARATH	471	E:3e-162	RecName: Full=Cytokinin dehydrogenase 5;^Eukaryota; Viridiplantae; Streptophyta; Embryophyta; Tracheophyta; Spermatophyta; Magnoliophyta; eudicotyledons; Gunneridae; Pentapetalae; rosids; malvids; Brassicales; Brassicaceae; Camelineae; Arabidopsis	PF01565.22	FAD_binding_4	FAD binding domain	COG0277	FAD linked oxidase domain protein	.	.	.	GO:0009823|cytokinin catabolic processGO:0055114|oxidation-reduction process;GO:0009690|cytokinin metabolic process	GO:0019139|cytokinin dehydrogenase activity;GO:0050660|flavin adenine dinucleotide binding;GO:0016614|oxidoreductase activity, acting on CH-OH group of donorsGO:0016491|oxidoreductase activity;GO:0050660|flavin adenine dinucleotide binding;GO:0019139|cytokinin dehydrogenase activity	GO:0005576|extracellular region;GO:0005615|extracellular space	K00279|CKX; cytokinin dehydrogenase [EC:1.5.99.12]	map00908|Zeatin biosynthesis
TRINITY_DN17515_c0_g1	453	204	679	239.117	44	51	19	3.60059	3.67244e-16	1.297e-13	up	yes	Gene.10927::TRINITY_DN17515_c0_g1::g.10927::m.10927	69-662[-]	gi|828289246|ref|XM_004486565.2|	111	E:4e-21	PREDICTED: Cicer arietinum zinc finger protein 1-like (LOC101499613), mRNA	gi|255572763|ref|XP_002527314.1|	170	E:2e-47	PREDICTED: zinc finger protein 1 [Ricinus communis]	ZFP1_ARATH	112	E:1e-27	RecName: Full=Zinc finger protein 1 {ECO:0000305};^Eukaryota; Viridiplantae; Streptophyta; Embryophyta; Tracheophyta; Spermatophyta; Magnoliophyta; eudicotyledons; Gunneridae; Pentapetalae; rosids; malvids; Brassicales; Brassicaceae; Camelineae; Arabidopsis	ZFP1_ARATH	119	E:2e-31	RecName: Full=Zinc finger protein 1 {ECO:0000305};^Eukaryota; Viridiplantae; Streptophyta; Embryophyta; Tracheophyta; Spermatophyta; Magnoliophyta; eudicotyledons; Gunneridae; Pentapetalae; rosids; malvids; Brassicales; Brassicaceae; Camelineae; Arabidopsis	PF13912.5	zf-C2H2_6	C2H2-type zinc finger	ENOG410YPEB	zinc finger protein	.	.	.	GO:0009738|abscisic acid-activated signaling pathway;GO:0009788|negative regulation of abscisic acid-activated signaling pathway;GO:0009640|photomorphogenesis	GO:0046872|metal ion binding;GO:0003676|nucleic acid binding;GO:0003700|transcription factor activity, sequence-specific DNA binding	GO:0005634|nucleus	.	.
TRINITY_DN3850_c0_g1	16	13	17	8.45584	0	2	2	3.59964	0.0013585	0.0172333	up	yes	Gene.27176::TRINITY_DN3850_c0_g1::g.27176::m.27176	2-541[+]	gi|145335761|ref|NM_101450.4|	1002	E:0	Arabidopsis thaliana light harvesting complex photosystem II subunit 6 mRNA, complete cds	gi|15218330|ref|NP_173034.1|	270	E:1e-88	light harvesting complex photosystem II subunit 6 [Arabidopsis thaliana]	CB4B_SOLLC	205	E:1e-64	RecName: Full=Chlorophyll a-b binding protein CP24 10B, chloroplastic;^Eukaryota; Viridiplantae; Streptophyta; Embryophyta; Tracheophyta; Spermatophyta; Magnoliophyta; eudicotyledons; Gunneridae; Pentapetalae; asterids; lamiids; Solanales; Solanaceae; Solanoideae; Solaneae; Solanum; Lycopersicon	CB4B_SOLLC	225	E:2e-72	RecName: Full=Chlorophyll a-b binding protein CP24 10B, chloroplastic;^Eukaryota; Viridiplantae; Streptophyta; Embryophyta; Tracheophyta; Spermatophyta; Magnoliophyta; eudicotyledons; Gunneridae; Pentapetalae; asterids; lamiids; Solanales; Solanaceae; Solanoideae; Solaneae; Solanum; Lycopersicon	PF00504.20	Chloroa_b-bind	Chlorophyll A-B binding protein	ENOG410ZGWX	Chlorophyll A-B binding protein	.	ExpAA=55.00^PredHel=3^Topology=o20-42i127-149o159-178i	.	GO:0009768|photosynthesis, light harvesting in photosystem I;GO:0018298|protein-chromophore linkage;GO:0009416|response to light stimulus	GO:0016168|chlorophyll binding;GO:0031409|pigment binding	GO:0009941|chloroplast envelope;GO:0009535|chloroplast thylakoid membrane;GO:0016021|integral component of membrane;GO:0009523|photosystem II;GO:0010287|plastoglobule	K08917|LHCB6; light-harvesting complex II chlorophyll a/b binding protein 6	map00196|Photosynthesis - antenna proteins;map01100|Metabolic pathways
TRINITY_DN16676_c2_g4	105	26	31	29.2937	10	4	0	3.59641	9.67978e-05	0.00215093	up	yes	.	.	gi|720089329|ref|XM_010246425.1|	106	E:3e-19	PREDICTED: Nelumbo nucifera peroxisomal (S)-2-hydroxy-acid oxidase GLO1 (LOC104588484), transcript variant X3, mRNA	gi|763745386|gb|KJB12825.1|	68.2	E:3e-16	hypothetical protein B456_002G038000 [Gossypium raimondii]	GOX_SPIOL	62.8	E:2e-15	RecName: Full=Peroxisomal (S)-2-hydroxy-acid oxidase;^Eukaryota; Viridiplantae; Streptophyta; Embryophyta; Tracheophyta; Spermatophyta; Magnoliophyta; eudicotyledons; Gunneridae; Pentapetalae; Caryophyllales; Chenopodiaceae; Chenopodioideae; Anserineae; Spinacia	.	.	.	.	.	.	.	.	.	.	.	.	GO:0009854|oxidative photosynthetic carbon pathway	GO:0010181|FMN binding;GO:0052853|long-chain-(S)-2-hydroxy-long-chain-acid oxidase activity;GO:0052854|medium-chain-(S)-2-hydroxy-acid oxidase activity;GO:0052852|very-long-chain-(S)-2-hydroxy-acid oxidase activity	GO:0005777|peroxisome	.	.
TRINITY_DN9848_c0_g1	18	16	11	8.40118	3	1	0	3.59448	0.00217325	0.0249645	up	yes	.	.	.	.	.	.	.	.	.	.	.	.	.	.	.	.	.	.	.	.	.	.	.	.	.	.	.	.	.	.	.
TRINITY_DN19382_c1_g1	10	83	14	21.4842	2	0	8	3.58824	0.00239382	0.0267445	up	yes	Gene.25761::TRINITY_DN19382_c1_g1::g.25761::m.25761	1-1179[-]	gi|145338972|ref|NM_113576.3|	2228	E:0	Arabidopsis thaliana glyceraldehyde-3-phosphate dehydrogenase A subunit mRNA, complete cds	gi|30688425|ref|NP_566796.2|	733	E:0	glyceraldehyde-3-phosphate dehydrogenase A subunit [Arabidopsis thaliana]	G3PA1_ARATH	733	E:0	RecName: Full=Glyceraldehyde-3-phosphate dehydrogenase GAPA1, chloroplastic;^Eukaryota; Viridiplantae; Streptophyta; Embryophyta; Tracheophyta; Spermatophyta; Magnoliophyta; eudicotyledons; Gunneridae; Pentapetalae; rosids; malvids; Brassicales; Brassicaceae; Camelineae; Arabidopsis	G3PA1_ARATH	800	E:0	RecName: Full=Glyceraldehyde-3-phosphate dehydrogenase GAPA1, chloroplastic;^Eukaryota; Viridiplantae; Streptophyta; Embryophyta; Tracheophyta; Spermatophyta; Magnoliophyta; eudicotyledons; Gunneridae; Pentapetalae; rosids; malvids; Brassicales; Brassicaceae; Camelineae; Arabidopsis	PF00044.23	Gp_dh_N	Glyceraldehyde 3-phosphate dehydrogenase, NAD binding domain	COG0057	glyceraldehyde3phosphate dehydrogenase	.	.	.	GO:0006006|glucose metabolic process;GO:0051289|protein homotetramerization;GO:0019253|reductive pentose-phosphate cycle;GO:0009409|response to cold;GO:0009416|response to light stimulus;GO:0009744|response to sucroseGO:0055114|oxidation-reduction process	GO:0097718|disordered domain specific binding;GO:0004365|glyceraldehyde-3-phosphate dehydrogenase (NAD+) (phosphorylating) activity;GO:0047100|glyceraldehyde-3-phosphate dehydrogenase (NADP+) (phosphorylating) activity;GO:0042802|identical protein binding;GO:0051287|NAD binding;GO:0050661|NADP binding;GO:0042803|protein homodimerization activityGO:0016620|oxidoreductase activity, acting on the al…	GO:0048046|apoplast;GO:0009507|chloroplast;GO:0009941|chloroplast envelope;GO:0031969|chloroplast membrane;GO:0009570|chloroplast stroma;GO:0009535|chloroplast thylakoid membrane;GO:0016020|membrane;GO:0010319|stromule;GO:0099080|supramolecular complex	K05298|GAPA; glyceraldehyde-3-phosphate dehydrogenase (NADP+) (phosphorylating) [EC:1.2.1.13]	map01120|Microbial metabolism in diverse environments;map01100|Metabolic pathways;map00710|Carbon fixation in photosynthetic organisms;map01200|Carbon metabolism
TRINITY_DN16886_c0_g2	25	13	31	12.4574	0	4	2	3.58296	0.000339314	0.00583761	up	yes	.	.	gi|764579159|ref|XM_011465286.1|	154	E:2e-34	PREDICTED: Fragaria vesca subsp. vesca extensin-2-like (LOC101307690), partial mRNA	.	.	.	.	.	.	.	.	.	.	.	.	.	.	.	.	.	.	.	.	.	.	.	.	.
TRINITY_DN2555_c0_g1	80	84	22	35.4502	6	6	5	3.5775	5.49574e-07	2.73534e-05	up	yes	Gene.15769::TRINITY_DN2555_c0_g1::g.15769::m.15769	1-315[+]	.	.	.	.	.	.	.	.	.	.	.	.	.	.	.	.	.	.	.	.	.	.	.	.	.	.	.	.	.
TRINITY_DN19678_c1_g12	137	42	134	56.0378	12	9	6	3.57726	3.46993e-10	3.98597e-08	up	yes	.	.	gi|147774851|emb|AM427645.2|	106	E:1e-19	Vitis vinifera contig VV78X009641.16, whole genome shotgun sequence	.	.	.	.	.	.	.	.	.	.	.	.	.	.	.	.	.	.	.	.	.	.	.	.	.
TRINITY_DN12609_c0_g1	22	25	20	12.5544	0	2	4	3.57201	0.000276131	0.00497937	up	yes	Gene.3784::TRINITY_DN12609_c0_g1::g.3784::m.3784	2-682[+]	gi|764604921|ref|XM_004303073.2|	207	E:3e-50	PREDICTED: Fragaria vesca subsp. vesca cytochrome P450 CYP749A22-like (LOC101310331), mRNA	gi|597500956|sp|H2DH17.1|C7A22_PANGI	288	E:2e-91	RecName: Full=Cytochrome P450 CYP749A22; AltName: Full=Cytochrome P450 CYP749A20 [Panax ginseng]	C7A22_PANGI	288	E:1e-92	RecName: Full=Cytochrome P450 CYP749A22;^Eukaryota; Viridiplantae; Streptophyta; Embryophyta; Tracheophyta; Spermatophyta; Magnoliophyta; eudicotyledons; Gunneridae; Pentapetalae; asterids; campanulids; Apiales; Araliaceae; Panax	C7A22_PANGI	303	E:2e-98	RecName: Full=Cytochrome P450 CYP749A22;^Eukaryota; Viridiplantae; Streptophyta; Embryophyta; Tracheophyta; Spermatophyta; Magnoliophyta; eudicotyledons; Gunneridae; Pentapetalae; asterids; campanulids; Apiales; Araliaceae; Panax	PF00067.21	p450	Cytochrome P450	.	.	.	ExpAA=22.58^PredHel=1^Topology=o10-32i	.	GO:0055114|oxidation-reduction process	GO:0020037|heme binding;GO:0005506|iron ion binding;GO:0004497|monooxygenase activity;GO:0016705|oxidoreductase activity, acting on paired donors, with incorporation or reduction of molecular oxygenGO:0005506|iron ion binding;GO:0016705|oxidoreductase activity, acting on paired donors, with incorporation or reduction of molecular oxygen;GO:0020037|heme binding	GO:0016021|integral component of membrane	.	.
TRINITY_DN24997_c0_g1	1043	1121	1243	632.645	132	104	72	3.55891	2.53765e-45	6.48038e-42	up	yes	Gene.26773::TRINITY_DN24997_c0_g1::g.26773::m.26773	204-503[-]	.	.	.	.	gi|657988883|ref|XP_008386625.1|	163	E:3e-48	PREDICTED: monothiol glutaredoxin-S11 [Malus domestica]	GRC13_ARATH	148	E:7e-44	RecName: Full=Glutaredoxin-C13;^Eukaryota; Viridiplantae; Streptophyta; Embryophyta; Tracheophyta; Spermatophyta; Magnoliophyta; eudicotyledons; Gunneridae; Pentapetalae; rosids; malvids; Brassicales; Brassicaceae; Camelineae; Arabidopsis	GRC13_ARATH	148	E:1e-45	RecName: Full=Glutaredoxin-C13;^Eukaryota; Viridiplantae; Streptophyta; Embryophyta; Tracheophyta; Spermatophyta; Magnoliophyta; eudicotyledons; Gunneridae; Pentapetalae; rosids; malvids; Brassicales; Brassicaceae; Camelineae; Arabidopsis	PF00462.23	Glutaredoxin	Glutaredoxin	COG0695	Glutaredoxin	.	.	.	GO:0045454|cell redox homeostasisGO:0045454|cell redox homeostasis	GO:0009055|electron carrier activity;GO:0015035|protein disulfide oxidoreductase activityGO:0009055|electron carrier activity;GO:0015035|protein disulfide oxidoreductase activity	GO:0005737|cytoplasm	.	.
TRINITY_DN5718_c0_g1	59	37	36	24.3954	8	2	2	3.53906	1.53367e-06	6.6993e-05	up	yes	.	.	.	.	.	.	.	.	.	.	.	.	.	.	.	.	.	.	.	.	.	.	.	.	.	.	.	.	.	.	.
TRINITY_DN21839_c5_g3	12	23	18	10.0514	4	0	1	3.51271	0.00179368	0.0215047	up	yes	.	.	.	.	.	.	.	.	.	.	.	.	.	.	.	.	.	.	.	.	.	.	.	.	.	.	.	.	.	.	.
TRINITY_DN16227_c0_g1	319	94	702	197.54	29	45	26	3.50277	2.7355e-10	3.20894e-08	up	yes	Gene.12725::TRINITY_DN16227_c0_g1::g.12725::m.12725	31-939[+]	gi|743811558|ref|XM_011020743.1|	616	E:6e-173	PREDICTED: Populus euphratica short-chain dehydrogenase reductase 2a-like (LOC105121887), mRNA	gi|255586274|ref|XP_002533789.1|	526	E:0	PREDICTED: short-chain dehydrogenase reductase 2a [Ricinus communis]	SDR2A_ARATH	414	E:1e-143	RecName: Full=Short-chain dehydrogenase reductase 2a;^Eukaryota; Viridiplantae; Streptophyta; Embryophyta; Tracheophyta; Spermatophyta; Magnoliophyta; eudicotyledons; Gunneridae; Pentapetalae; rosids; malvids; Brassicales; Brassicaceae; Camelineae; Arabidopsis	SDR2A_ARATH	414	E:6e-144	RecName: Full=Short-chain dehydrogenase reductase 2a;^Eukaryota; Viridiplantae; Streptophyta; Embryophyta; Tracheophyta; Spermatophyta; Magnoliophyta; eudicotyledons; Gunneridae; Pentapetalae; rosids; malvids; Brassicales; Brassicaceae; Camelineae; Arabidopsis	PF00106.24	adh_short	short chain dehydrogenase	COG1028	Dehydrogenase reductase	.	.	.	.	GO:0016491|oxidoreductase activity	.	.	.
TRINITY_DN22343_c0_g5	7745	9303	8944	4869.34	841	1057	574	3.49863	4.58456e-46	1.38362e-42	up	yes	Gene.28773::TRINITY_DN22343_c0_g5::g.28773::m.28773	1277-2890[-]	gi|560939370|gb|KF750634.1|	1698	E:0	Camellia sinensis endoglucanase 6-like protein mRNA, complete cds	gi|560939371|gb|AHB32109.1|	898	E:0	endoglucanase 6-like protein [Camellia sinensis]	GUN6_ARATH	816	E:0	RecName: Full=Endoglucanase 6;^Eukaryota; Viridiplantae; Streptophyta; Embryophyta; Tracheophyta; Spermatophyta; Magnoliophyta; eudicotyledons; Gunneridae; Pentapetalae; rosids; malvids; Brassicales; Brassicaceae; Camelineae; Arabidopsis	GUN6_ARATH	845	E:0	RecName: Full=Endoglucanase 6;^Eukaryota; Viridiplantae; Streptophyta; Embryophyta; Tracheophyta; Spermatophyta; Magnoliophyta; eudicotyledons; Gunneridae; Pentapetalae; rosids; malvids; Brassicales; Brassicaceae; Camelineae; Arabidopsis	PF00759.18	Glyco_hydro_9	Glycosyl hydrolase family 9	ENOG410XPC9	hydrolase family	sigP:1^25^0.911^YES	ExpAA=21.79^PredHel=1^Topology=i7-29o	.	GO:0071555|cell wall organization;GO:0030245|cellulose catabolic processGO:0005975|carbohydrate metabolic process	GO:0030246|carbohydrate binding;GO:0008810|cellulase activityGO:0004553|hydrolase activity, hydrolyzing O-glycosyl compounds	GO:0005576|extracellular region	.	.
TRINITY_DN14724_c1_g1	51	6	44	17.9391	0	2	7	3.48864	0.00145579	0.0182094	up	yes	.	.	.	.	.	.	.	.	.	.	.	.	.	.	.	.	.	.	.	.	.	.	.	.	.	.	.	.	.	.	.
TRINITY_DN22140_c1_g3	53	6	59	20.9314	8	2	1	3.44195	0.000588848	0.00897402	up	yes	.	.	.	.	.	.	.	.	.	.	.	.	.	.	.	.	.	.	.	.	.	.	.	.	.	.	.	.	.	.	.
TRINITY_DN19987_c8_g1	453	102	658	216.74	26	68	24	3.39697	2.59524e-09	2.43381e-07	up	yes	.	.	.	.	.	.	gi|731345613|ref|XP_010684010.1|	48.9	E:4e-24	PREDICTED: uncharacterized protein LOC104898613 [Beta vulgaris subsp. vulgaris]	.	.	.	.	.	.	.	.	.	.	.	.	.	.	.	.	.	.	.	.	.
TRINITY_DN2687_c0_g2	70	51	46	31.2508	8	7	2	3.38848	5.27807e-08	3.56141e-06	up	yes	Gene.35586::TRINITY_DN2687_c0_g2::g.35586::m.35586	2-1258[+]	gi|702446671|ref|XM_010026418.1|	209	E:2e-50	PREDICTED: Eucalyptus grandis MATE efflux family protein 5 (LOC104415164), mRNA	gi|225431762|ref|XP_002270564.1|	606	E:0	PREDICTED: MATE efflux family protein 5 [Vitis vinifera]	DTX55_ARATH	457	E:5e-155	RecName: Full=Protein DETOXIFICATION 55 {ECO:0000303|PubMed:11739388};^Eukaryota; Viridiplantae; Streptophyta; Embryophyta; Tracheophyta; Spermatophyta; Magnoliophyta; eudicotyledons; Gunneridae; Pentapetalae; rosids; malvids; Brassicales; Brassicaceae; Camelineae; Arabidopsis	DTX55_ARATH	511	E:3e-177	RecName: Full=Protein DETOXIFICATION 55 {ECO:0000303|PubMed:11739388};^Eukaryota; Viridiplantae; Streptophyta; Embryophyta; Tracheophyta; Spermatophyta; Magnoliophyta; eudicotyledons; Gunneridae; Pentapetalae; rosids; malvids; Brassicales; Brassicaceae; Camelineae; Arabidopsis	PF01554.17	MatE	MatE	COG0534	Mate efflux family protein	.	ExpAA=180.74^PredHel=7^Topology=o20-42i90-112o116-138i250-272o287-304i325-347o352-374i	.	GO:0006855|drug transmembrane transportGO:0006855|drug transmembrane transport;GO:0055085|transmembrane transport	GO:0015297|antiporter activity;GO:0015238|drug transmembrane transporter activityGO:0015238|drug transmembrane transporter activity;GO:0015297|antiporter activity	GO:0016021|integral component of membraneGO:0016020|membrane	K03327|TC.MATE, SLC47A, norM, mdtK, dinF; multidrug resistance protein, MATE family	.
TRINITY_DN15688_c0_g1	2030	1309	788	776.366	331	65	28	3.37963	0.00118909	0.0154502	up	yes	Gene.34123::TRINITY_DN15688_c0_g1::g.34123::m.34123	1-960[+]	.	.	.	.	gi|657990325|ref|XP_008387386.1|	367	E:8e-123	PREDICTED: BURP domain-containing protein 3-like [Malus domestica]	BNM2A_BRANA	229	E:2e-70	RecName: Full=BURP domain-containing protein BNM2A {ECO:0000303|PubMed:19714473};^Eukaryota; Viridiplantae; Streptophyta; Embryophyta; Tracheophyta; Spermatophyta; Magnoliophyta; eudicotyledons; Gunneridae; Pentapetalae; rosids; malvids; Brassicales; Brassicaceae; Brassiceae; Brassica	BNM2A_BRANA	230	E:9e-72	RecName: Full=BURP domain-containing protein BNM2A {ECO:0000303|PubMed:19714473};^Eukaryota; Viridiplantae; Streptophyta; Embryophyta; Tracheophyta; Spermatophyta; Magnoliophyta; eudicotyledons; Gunneridae; Pentapetalae; rosids; malvids; Brassicales; Brassicaceae; Brassiceae; Brassica	PF03181.14	BURP	BURP domain	.	.	.	ExpAA=19.98^PredHel=1^Topology=i26-48o	.	.	.	GO:0000326|protein storage vacuole	.	.
TRINITY_DN21021_c0_g1	154	80	166	73.3435	13	11	16	3.37388	9.11099e-15	2.7006e-12	up	yes	.	.	.	.	.	.	.	.	.	.	.	.	.	.	.	.	.	.	.	.	.	.	.	.	.	.	.	.	.	.	.
TRINITY_DN20937_c0_g6	95	92	144	61.5073	4	18	12	3.36067	5.89274e-11	8.08377e-09	up	yes	Gene.27333::TRINITY_DN20937_c0_g6::g.27333::m.27333	1-729[+]	gi|566146330|ref|XM_006368122.1|	586	E:5e-164	Populus trichocarpa MtN30 family protein (POPTR_0001s00360g) mRNA, complete cds	gi|731438657|ref|XP_002268529.3|	352	E:7e-119	PREDICTED: adenine phosphoribosyltransferase 3 [Vitis vinifera]	APT3_ARATH	296	E:4e-99	RecName: Full=Adenine phosphoribosyltransferase 3;^Eukaryota; Viridiplantae; Streptophyta; Embryophyta; Tracheophyta; Spermatophyta; Magnoliophyta; eudicotyledons; Gunneridae; Pentapetalae; rosids; malvids; Brassicales; Brassicaceae; Camelineae; Arabidopsis	APT3_ARATH	297	E:1e-100	RecName: Full=Adenine phosphoribosyltransferase 3;^Eukaryota; Viridiplantae; Streptophyta; Embryophyta; Tracheophyta; Spermatophyta; Magnoliophyta; eudicotyledons; Gunneridae; Pentapetalae; rosids; malvids; Brassicales; Brassicaceae; Camelineae; Arabidopsis	PF00156.26	Pribosyltran	Phosphoribosyl transferase domain	COG0503	Catalyzes a salvage reaction resulting in the formation of AMP, that is energically less costly than de novo synthesis (By similarity)	.	.	.	GO:0006168|adenine salvage;GO:0044209|AMP salvage;GO:0006166|purine ribonucleoside salvageGO:0009116|nucleoside metabolic process	GO:0003999|adenine phosphoribosyltransferase activity	GO:0005829|cytosol	K00759|APRT, apt; adenine phosphoribosyltransferase [EC:2.4.2.7]	map01100|Metabolic pathways;map00230|Purine metabolism
TRINITY_DN22833_c2_g2	87	16	152	45.441	4	9	12	3.3589	9.98677e-06	0.000328584	up	yes	.	.	.	.	.	.	.	.	.	.	.	.	.	.	.	.	.	.	.	.	.	.	.	.	.	.	.	.	.	.	.
TRINITY_DN20151_c2_g2	276	38	161	85.5799	19	5	23	3.34859	1.1097e-06	5.02589e-05	up	yes	.	.	gi|595954088|ref|XM_007216507.1|	89.8	E:3e-14	Prunus persica hypothetical protein (PRUPE_ppb015242mg) mRNA, partial cds	.	.	.	.	.	.	.	.	.	.	.	.	.	.	.	.	.	.	.	.	.	.	.	.	.
TRINITY_DN23303_c4_g2	274	92	213	105.677	32	18	9	3.34681	5.2656e-11	7.37585e-09	up	yes	.	.	.	.	.	.	.	.	.	.	.	.	.	.	.	.	.	.	.	.	.	.	.	.	.	.	.	.	.	.	.
TRINITY_DN13513_c0_g1	20	7	73	17.7809	6	4	0	3.34681	0.00221974	0.0253647	up	yes	Gene.17597::TRINITY_DN13513_c0_g1::g.17597::m.17597	134-631[+]	.	.	.	.	gi|731426538|ref|XP_010663652.1|	191	E:8e-55	PREDICTED: protein O-linked-mannose beta-1,4-N-acetylglucosaminyltransferase 2-like isoform X2 [Vitis vinifera]	.	.	.	.	.	.	.	.	.	.	.	.	.	.	ExpAA=21.91^PredHel=1^Topology=i20-42o	.	.	.	.	.	.
TRINITY_DN23093_c4_g1	98	86	74	48.6621	22	0	5	3.34128	6.00009e-05	0.00144866	up	yes	.	.	.	.	.	.	.	.	.	.	.	.	.	.	.	.	.	.	.	.	.	.	.	.	.	.	.	.	.	.	.
TRINITY_DN17852_c1_g9	68	33	96	35.9285	0	8	12	3.336	2.81542e-05	0.000779536	up	yes	Gene.4251::TRINITY_DN17852_c1_g9::g.4251::m.4251	1-1374[+]	gi|697136300|ref|XM_009623932.1|	507	E:6e-140	PREDICTED: Nicotiana tomentosiformis type I inositol 1,4,5-trisphosphate 5-phosphatase CVP2 (LOC104113686), transcript variant X2, mRNA	gi|661894429|emb|CDP01428.1|	686	E:0	unnamed protein product [Coffea canephora]	IP5P5_ARATH	620	E:0	RecName: Full=Type I inositol polyphosphate 5-phosphatase 5 {ECO:0000305};^Eukaryota; Viridiplantae; Streptophyta; Embryophyta; Tracheophyta; Spermatophyta; Magnoliophyta; eudicotyledons; Gunneridae; Pentapetalae; rosids; malvids; Brassicales; Brassicaceae; Camelineae; Arabidopsis	IP5P5_ARATH	627	E:0	RecName: Full=Type I inositol polyphosphate 5-phosphatase 5 {ECO:0000305};^Eukaryota; Viridiplantae; Streptophyta; Embryophyta; Tracheophyta; Spermatophyta; Magnoliophyta; eudicotyledons; Gunneridae; Pentapetalae; rosids; malvids; Brassicales; Brassicaceae; Camelineae; Arabidopsis	PF03372.22	Exo_endo_phos	Endonuclease/Exonuclease/phosphatase family	COG5411	inositol	.	.	.	GO:0009932|cell tip growth;GO:0046856|phosphatidylinositol dephosphorylation;GO:0010053|root epidermal cell differentiation;GO:0048765|root hair cell differentiation;GO:0048766|root hair initiation	GO:0016787|hydrolase activity	.	.	.
TRINITY_DN23301_c1_g1	7261	9176	7214	4501.61	1591	838	116	3.33499	0.00028708	0.00511292	up	yes	Gene.35782::TRINITY_DN23301_c1_g1::g.35782::m.35782	3-503[+]	.	.	.	.	gi|225445804|ref|XP_002274695.1|	202	E:2e-57	PREDICTED: spermidine hydroxycinnamoyl transferase-like [Vitis vinifera]	SHT_ARATH	155	E:2e-41	RecName: Full=Spermidine hydroxycinnamoyl transferase;^Eukaryota; Viridiplantae; Streptophyta; Embryophyta; Tracheophyta; Spermatophyta; Magnoliophyta; eudicotyledons; Gunneridae; Pentapetalae; rosids; malvids; Brassicales; Brassicaceae; Camelineae; Arabidopsis	SHT_ARATH	155	E:8e-44	RecName: Full=Spermidine hydroxycinnamoyl transferase;^Eukaryota; Viridiplantae; Streptophyta; Embryophyta; Tracheophyta; Spermatophyta; Magnoliophyta; eudicotyledons; Gunneridae; Pentapetalae; rosids; malvids; Brassicales; Brassicaceae; Camelineae; Arabidopsis	PF02458.14	Transferase	Transferase family	ENOG410YUQM	shikimate quinate hydroxycinnamoyltransferase-like	sigP:1^19^0.489^YES	.	.	GO:0009555|pollen development;GO:0010584|pollen exine formation;GO:0080088|spermidine hydroxycinnamate conjugate biosynthetic process	GO:0016410|N-acyltransferase activity;GO:0080074|spermidine:caffeoyl CoA N-acyltransferase activity;GO:0080073|spermidine:coumaroyl CoA N-acyltransferase activity;GO:0080075|spermidine:feruloyl CoA N-acyltransferase activity;GO:0080072|spermidine:sinapoyl CoA N-acyltransferase activityGO:0016747|transferase activity, transferring acyl groups other than amino-acyl groups	.	.	.
TRINITY_DN19872_c3_g2	62	20	13	17.6546	4	2	4	3.31034	0.000226819	0.00427595	up	yes	.	.	.	.	.	.	.	.	.	.	.	.	.	.	.	.	.	.	.	.	.	.	.	.	.	.	.	.	.	.	.
TRINITY_DN8044_c0_g1	51	74	32	30.5007	6	10	2	3.26306	3.9272e-06	0.000149341	up	yes	Gene.26767::TRINITY_DN8044_c0_g1::g.26767::m.26767	2-955[-]	.	.	.	.	gi|566171938|ref|XP_002307337.2|	124	E:2e-29	hypothetical protein POPTR_0005s17920g [Populus trichocarpa]	.	.	.	.	.	.	.	.	.	.	.	.	.	.	.	.	.	.	.	.	.
TRINITY_DN17568_c1_g10	32	14	8	10.1439	0	4	2	3.25755	0.00419754	0.0410456	up	yes	Gene.9786::TRINITY_DN17568_c1_g10::g.9786::m.9786	35-652[+]	.	.	.	.	gi|147818359|emb|CAN62623.1|	119	E:2e-27	hypothetical protein VITISV_001656 [Vitis vinifera]	POLX_TOBAC	82	E:3e-16	RecName: Full=Retrovirus-related Pol polyprotein from transposon TNT 1-94;^Eukaryota; Viridiplantae; Streptophyta; Embryophyta; Tracheophyta; Spermatophyta; Magnoliophyta; eudicotyledons; Gunneridae; Pentapetalae; asterids; lamiids; Solanales; Solanaceae; Nicotianoideae; Nicotianeae; Nicotiana	POLX_TOBAC	77.4	E:6e-15	RecName: Full=Retrovirus-related Pol polyprotein from transposon TNT 1-94;^Eukaryota; Viridiplantae; Streptophyta; Embryophyta; Tracheophyta; Spermatophyta; Magnoliophyta; eudicotyledons; Gunneridae; Pentapetalae; asterids; lamiids; Solanales; Solanaceae; Nicotianoideae; Nicotianeae; Nicotiana	.	.	.	.	.	.	.	.	GO:0015074|DNA integration	GO:0004190|aspartic-type endopeptidase activity;GO:0004519|endonuclease activity;GO:0003676|nucleic acid binding;GO:0003964|RNA-directed DNA polymerase activity;GO:0008270|zinc ion binding	.	.	.
TRINITY_DN19264_c1_g9	102	5	5	20.3344	3	5	4	3.25566	0.0047941	0.0451543	up	yes	Gene.12385::TRINITY_DN19264_c1_g9::g.12385::m.12385	3-686[+]	gi|959092737|ref|NM_001317687.1|	1269	E:0	Glycine max heat shock protein 83 (LOC100811234), mRNA	gi|959092738|ref|NP_001304616.1|	360	E:1e-117	heat shock protein 83 [Glycine max]	HSP83_IPONI	351	E:5e-115	RecName: Full=Heat shock protein 83;^Eukaryota; Viridiplantae; Streptophyta; Embryophyta; Tracheophyta; Spermatophyta; Magnoliophyta; eudicotyledons; Gunneridae; Pentapetalae; asterids; lamiids; Solanales; Convolvulaceae; Ipomoeeae; Ipomoea	HSP83_IPONI	387	E:5e-129	RecName: Full=Heat shock protein 83;^Eukaryota; Viridiplantae; Streptophyta; Embryophyta; Tracheophyta; Spermatophyta; Magnoliophyta; eudicotyledons; Gunneridae; Pentapetalae; asterids; lamiids; Solanales; Convolvulaceae; Ipomoeeae; Ipomoea	PF02518.25	HATPase_c	Histidine kinase-, DNA gyrase B-, and HSP90-like ATPase	.	.	.	.	.	GO:0006457|protein folding;GO:0006950|response to stressGO:0006457|protein folding;GO:0006950|response to stress	GO:0005524|ATP binding;GO:0051082|unfolded protein bindingGO:0005524|ATP binding;GO:0051082|unfolded protein binding	GO:0005737|cytoplasm	.	.
TRINITY_DN20444_c1_g4	297	97	696	196.2	51	22	42	3.2538	1.17113e-08	9.50589e-07	up	yes	Gene.25730::TRINITY_DN20444_c1_g4::g.25730::m.25730	3-1097[-]	gi|566164699|ref|XM_002305611.2|	490	E:5e-135	Populus trichocarpa putative MYB transcription factor family protein (POPTR_0004s03310g) mRNA, complete cds	gi|225468618|ref|XP_002266049.1|	412	E:6e-140	PREDICTED: protein ODORANT1 [Vitis vinifera]	MY102_ARATH	297	E:2e-96	RecName: Full=Transcription factor MYB102 {ECO:0000305};^Eukaryota; Viridiplantae; Streptophyta; Embryophyta; Tracheophyta; Spermatophyta; Magnoliophyta; eudicotyledons; Gunneridae; Pentapetalae; rosids; malvids; Brassicales; Brassicaceae; Camelineae; Arabidopsis	MY102_ARATH	335	E:4e-111	RecName: Full=Transcription factor MYB102 {ECO:0000305};^Eukaryota; Viridiplantae; Streptophyta; Embryophyta; Tracheophyta; Spermatophyta; Magnoliophyta; eudicotyledons; Gunneridae; Pentapetalae; rosids; malvids; Brassicales; Brassicaceae; Camelineae; Arabidopsis	PF00249.30	Myb_DNA-binding	Myb-like DNA-binding domain	COG5147	Myblike DNAbinding domain containing protein	.	.	.	GO:0030154|cell differentiation;GO:0006952|defense response;GO:0006357|regulation of transcription from RNA polymerase II promoter;GO:0006355|regulation of transcription, DNA-templated;GO:0009737|response to abscisic acid;GO:0006970|response to osmotic stress;GO:0009651|response to salt stress;GO:0009611|response to wounding;GO:0006351|transcription, DNA-templated	GO:0000981|RNA polymerase II transcription factor activity, sequence-specific DNA binding;GO:0043565|sequence-specific DNA binding;GO:0001135|transcription factor activity, RNA polymerase II transcription factor recruiting;GO:0003700|transcription factor activity, sequence-specific DNA binding;GO:0044212|transcription regulatory region DNA binding	GO:0005634|nucleus	K09422|MYBP; myb proto-oncogene protein, plant	.
TRINITY_DN17342_c0_g4	30	24	68	22.461	0	1	12	3.24662	0.00189927	0.0224953	up	yes	Gene.14116::TRINITY_DN17342_c0_g4::g.14116::m.14116	27-1034[-]	gi|672163844|ref|XM_008803559.1|	399	E:8e-108	PREDICTED: Phoenix dactylifera transcription repressor MYB6 (LOC103715801), mRNA	gi|225426160|ref|XP_002273004.1|	430	E:8e-148	PREDICTED: transcription factor MYB86 [Vitis vinifera]	MYB86_ARATH	209	E:2e-62	RecName: Full=Transcription factor MYB86;^Eukaryota; Viridiplantae; Streptophyta; Embryophyta; Tracheophyta; Spermatophyta; Magnoliophyta; eudicotyledons; Gunneridae; Pentapetalae; rosids; malvids; Brassicales; Brassicaceae; Camelineae; Arabidopsis	MYB86_ARATH	210	E:5e-63	RecName: Full=Transcription factor MYB86;^Eukaryota; Viridiplantae; Streptophyta; Embryophyta; Tracheophyta; Spermatophyta; Magnoliophyta; eudicotyledons; Gunneridae; Pentapetalae; rosids; malvids; Brassicales; Brassicaceae; Camelineae; Arabidopsis	PF00249.30	Myb_DNA-binding	Myb-like DNA-binding domain	COG5147	Myblike DNAbinding domain containing protein	.	.	.	GO:0030154|cell differentiation;GO:0006357|regulation of transcription from RNA polymerase II promoter;GO:0006351|transcription, DNA-templated	GO:0000981|RNA polymerase II transcription factor activity, sequence-specific DNA binding;GO:0043565|sequence-specific DNA binding;GO:0001135|transcription factor activity, RNA polymerase II transcription factor recruiting;GO:0044212|transcription regulatory region DNA binding	GO:0005634|nucleus	K09422|MYBP; myb proto-oncogene protein, plant	.
TRINITY_DN21859_c1_g1	1509	486	472	459.099	96	131	51	3.22414	3.72545e-12	7.06728e-10	up	yes	Gene.21634::TRINITY_DN21859_c1_g1::g.21634::m.21634	350-1231[-]	.	.	.	.	gi|147839228|emb|CAN65690.1|	367	E:8e-123	hypothetical protein VITISV_022466 [Vitis vinifera]	P2B15_ARATH	250	E:4e-78	RecName: Full=F-box protein PP2-B15;^Eukaryota; Viridiplantae; Streptophyta; Embryophyta; Tracheophyta; Spermatophyta; Magnoliophyta; eudicotyledons; Gunneridae; Pentapetalae; rosids; malvids; Brassicales; Brassicaceae; Camelineae; Arabidopsis	P2B15_ARATH	253	E:8e-81	RecName: Full=F-box protein PP2-B15;^Eukaryota; Viridiplantae; Streptophyta; Embryophyta; Tracheophyta; Spermatophyta; Magnoliophyta; eudicotyledons; Gunneridae; Pentapetalae; rosids; malvids; Brassicales; Brassicaceae; Camelineae; Arabidopsis	PF00646.32	F-box	F-box domain	ENOG4111AE6	F-box protein	.	.	.	.	GO:0030246|carbohydrate bindingGO:0005515|protein binding	.	.	.
TRINITY_DN15227_c0_g1	442	164	607	221.81	39	44	52	3.19927	1.20314e-14	3.53469e-12	up	yes	Gene.26539::TRINITY_DN15227_c0_g1::g.26539::m.26539	179-730[-]	gi|923521395|ref|XM_013813835.1|	82.4	E:2e-12	PREDICTED: Brassica napus transcription factor bHLH36-like (LOC106373694), mRNA	gi|147822237|emb|CAN61967.1|	239	E:2e-76	hypothetical protein VITISV_010916 [Vitis vinifera]	BH162_ARATH	155	E:1e-44	RecName: Full=Transcription factor bHLH162;^Eukaryota; Viridiplantae; Streptophyta; Embryophyta; Tracheophyta; Spermatophyta; Magnoliophyta; eudicotyledons; Gunneridae; Pentapetalae; rosids; malvids; Brassicales; Brassicaceae; Camelineae; Arabidopsis	BH162_ARATH	155	E:8e-46	RecName: Full=Transcription factor bHLH162;^Eukaryota; Viridiplantae; Streptophyta; Embryophyta; Tracheophyta; Spermatophyta; Magnoliophyta; eudicotyledons; Gunneridae; Pentapetalae; rosids; malvids; Brassicales; Brassicaceae; Camelineae; Arabidopsis	PF00010.25	HLH	Helix-loop-helix DNA-binding domain	ENOG41115Q0	Helix-loop-helix DNA-binding domain	.	.	.	GO:0050832|defense response to fungus;GO:0006357|regulation of transcription from RNA polymerase II promoter;GO:0006355|regulation of transcription, DNA-templated;GO:0006351|transcription, DNA-templated	GO:0046983|protein dimerization activity;GO:0000977|RNA polymerase II regulatory region sequence-specific DNA binding;GO:0003700|transcription factor activity, sequence-specific DNA bindingGO:0046983|protein dimerization activity	GO:0090575|RNA polymerase II transcription factor complex	.	.
TRINITY_DN21607_c4_g4	23	19	37	14.7364	4	2	3	3.19522	7.55544e-05	0.00175653	up	yes	.	.	.	.	.	.	.	.	.	.	.	.	.	.	.	.	.	.	.	.	.	.	.	.	.	.	.	.	.	.	.
TRINITY_DN26821_c0_g1	91	4	12	19.4501	6	4	2	3.18928	0.00376511	0.0377897	up	yes	.	.	gi|47834420|gb|AY554156.1|	1005	E:0	Medicago truncatula voucher AD69 cytochrome b-like gene, partial sequence; mitochondrial	gi|563940470|ref|YP_008816119.1|	332	E:8e-108	apocytochrome b (mitochondrion) [Microspora stagnorum]	CYB_MOUSE	532	E:0	RecName: Full=Cytochrome b;^Eukaryota; Metazoa; Chordata; Craniata; Vertebrata; Euteleostomi; Mammalia; Eutheria; Euarchontoglires; Glires; Rodentia; Myomorpha; Muroidea; Muridae; Murinae; Mus; Mus	.	.	.	.	.	.	.	COG1290	Component of the ubiquinol-cytochrome c reductase complex (complex III or cytochrome b-c1 complex), which is a respiratory chain that generates an electrochemical potential coupled to ATP synthesis (By similarity)	.	.	.	GO:0031100|animal organ regeneration;GO:0042538|hyperosmotic salinity response;GO:0006122|mitochondrial electron transport, ubiquinol to cytochrome c;GO:0046686|response to cadmium ion;GO:0051592|response to calcium ion;GO:0033590|response to cobalamin;GO:0046688|response to copper ion;GO:0042493|response to drug;GO:0045471|response to ethanol;GO:0033762|response to glucagon;GO:0009408|response t…	GO:0009055|electron carrier activity;GO:0046872|metal ion binding;GO:0032403|protein complex binding;GO:0008121|ubiquinol-cytochrome-c reductase activity	GO:0031305|integral component of mitochondrial inner membrane;GO:0016020|membrane;GO:0005739|mitochondrion;GO:0045275|respiratory chain complex III	K00412|CYTB, petB; ubiquinol-cytochrome c reductase cytochrome b subunit	map00190|Oxidative phosphorylation;map04260|Cardiac muscle contraction;map05012|Parkinson's disease;map02020|Two-component system;map05016|Huntington's disease;map05010|Alzheimer's disease;map01100|Metabolic pathways;map04932|Non-alcoholic fatty liver disease (NAFLD)
TRINITY_DN16641_c0_g1	14213	13323	16869	8393.98	2448	1749	1003	3.18091	4.00636e-28	5.5418e-25	up	yes	.	.	.	.	.	.	gi|595792743|ref|XP_007200120.1|	119	E:3e-29	hypothetical protein PRUPE_ppa018507mg [Prunus persica]	BABL_CUCSA	107	E:1e-26	RecName: Full=Basic blue protein;^Eukaryota; Viridiplantae; Streptophyta; Embryophyta; Tracheophyta; Spermatophyta; Magnoliophyta; eudicotyledons; Gunneridae; Pentapetalae; rosids; fabids; Cucurbitales; Cucurbitaceae; Benincaseae; Cucumis	.	.	.	.	.	.	.	.	.	.	.	.	GO:0055114|oxidation-reduction process	GO:0009055|electron carrier activity;GO:0046872|metal ion binding	.	.	.
TRINITY_DN21145_c1_g5	15	6	42	11.4109	2	1	4	3.17929	0.00293764	0.0312076	up	yes	.	.	.	.	.	.	.	.	.	.	.	.	.	.	.	.	.	.	.	.	.	.	.	.	.	.	.	.	.	.	.
TRINITY_DN10427_c0_g1	56	47	180	51.9338	6	10	16	3.17531	7.78865e-07	3.74736e-05	up	yes	Gene.34217::TRINITY_DN10427_c0_g1::g.34217::m.34217	1-423[+]	.	.	.	.	gi|359480163|ref|XP_002270718.2|	256	E:3e-80	PREDICTED: uncharacterized protein LOC100267467 [Vitis vinifera]	.	.	.	.	.	.	.	.	.	.	.	.	.	.	.	.	.	.	.	.	.
TRINITY_DN13597_c0_g2	549	461	725	326.611	64	66	76	3.14254	2.0292e-38	4.21034e-35	up	yes	.	.	.	.	.	.	gi|823232722|ref|XP_012449049.1|	99.4	E:3e-24	PREDICTED: polcalcin Che a 3-like [Gossypium raimondii]	CML10_ORYSJ	60.1	E:1e-10	RecName: Full=Probable calcium-binding protein CML10;^Eukaryota; Viridiplantae; Streptophyta; Embryophyta; Tracheophyta; Spermatophyta; Magnoliophyta; Liliopsida; Poales; Poaceae; BOP clade; Oryzoideae; Oryzeae; Oryzinae; Oryza	.	.	.	.	.	.	.	COG5126	Calcium-binding protein	.	.	.	.	GO:0005509|calcium ion binding	.	K13448|CML; calcium-binding protein CML	map04626|Plant-pathogen interaction
TRINITY_DN17574_c0_g1	32	4	32	12.3763	1	2	5	3.0955	0.00367565	0.0370955	up	yes	.	.	.	.	.	.	.	.	.	.	.	.	.	.	.	.	.	.	.	.	.	.	.	.	.	.	.	.	.	.	.
TRINITY_DN14293_c0_g1	987	609	644	425.297	47	162	72	3.08482	1.89076e-14	5.18757e-12	up	yes	Gene.26662::TRINITY_DN14293_c0_g1::g.26662::m.26662	3-374[+]	.	.	.	.	gi|359482723|ref|XP_003632816.1|	140	E:6e-36	PREDICTED: clustered mitochondria protein homolog [Vitis vinifera]	.	.	.	.	.	.	.	.	.	.	.	.	.	.	.	.	.	.	.	.	.
TRINITY_DN14559_c0_g1	295	272	933	278.146	90	63	32	3.06787	3.95675e-10	4.42277e-08	up	yes	.	.	gi|764512699|ref|XM_004287840.2|	139	E:2e-29	PREDICTED: Fragaria vesca subsp. vesca protein RADIALIS-like 4 (LOC101297955), mRNA	gi|703071011|ref|XP_010088924.1|	132	E:2e-35	DnaJ homolog subfamily C member 2 [Morus notabilis]	RADL6_ARATH	114	E:5e-30	RecName: Full=Protein RADIALIS-like 6;^Eukaryota; Viridiplantae; Streptophyta; Embryophyta; Tracheophyta; Spermatophyta; Magnoliophyta; eudicotyledons; Gunneridae; Pentapetalae; rosids; malvids; Brassicales; Brassicaceae; Camelineae; Arabidopsis	.	.	.	.	.	.	.	COG5269	Transcription factor	.	.	.	GO:0006355|regulation of transcription, DNA-templated;GO:0006351|transcription, DNA-templated	GO:0003677|DNA binding;GO:0003700|transcription factor activity, sequence-specific DNA binding	GO:0005634|nucleus	.	.
TRINITY_DN22452_c0_g3	21	8	11	7.51285	2	2	1	3.06654	0.00511713	0.0473331	up	yes	.	.	.	.	.	.	.	.	.	.	.	.	.	.	.	.	.	.	.	.	.	.	.	.	.	.	.	.	.	.	.
TRINITY_DN18646_c1_g1	181	119	445	137.78	32	38	22	3.06143	1.07323e-10	1.37564e-08	up	yes	Gene.18999::TRINITY_DN18646_c1_g1::g.18999::m.18999	95-2350[-]	gi|566206824|ref|XM_002321612.2|	1190	E:0	Populus trichocarpa hypothetical protein (POPTR_0015s09800g) mRNA, complete cds	gi|590669500|ref|XP_007037792.1|	1196	E:0	Hydrolase, hydrolyzing O-glycosyl compounds, putative isoform 1 [Theobroma cacao]	RFS2_ARATH	815	E:0	RecName: Full=Probable galactinol--sucrose galactosyltransferase 2;^Eukaryota; Viridiplantae; Streptophyta; Embryophyta; Tracheophyta; Spermatophyta; Magnoliophyta; eudicotyledons; Gunneridae; Pentapetalae; rosids; malvids; Brassicales; Brassicaceae; Camelineae; Arabidopsis	RFS2_ARATH	824	E:0	RecName: Full=Probable galactinol--sucrose galactosyltransferase 2;^Eukaryota; Viridiplantae; Streptophyta; Embryophyta; Tracheophyta; Spermatophyta; Magnoliophyta; eudicotyledons; Gunneridae; Pentapetalae; rosids; malvids; Brassicales; Brassicaceae; Camelineae; Arabidopsis	PF05691.11	Raffinose_syn	Raffinose synthase or seed imbibition protein Sip1	ENOG410YBU9	raffinose synthase	.	.	.	GO:0034484|raffinose catabolic process;GO:0080167|response to karrikin;GO:0006979|response to oxidative stress	GO:0052692|raffinose alpha-galactosidase activity;GO:0016757|transferase activity, transferring glycosyl groups	GO:0009506|plasmodesma	K06617|E2.4.1.82; raffinose synthase [EC:2.4.1.82]	map00052|Galactose metabolism
TRINITY_DN16540_c2_g7	404	46	223	123.413	43	17	22	3.05867	1.46587e-06	6.46267e-05	up	yes	.	.	.	.	.	.	.	.	.	.	.	.	.	.	.	.	.	.	.	.	.	.	.	.	.	.	.	.	.	.	.
TRINITY_DN23288_c5_g1	29	27	22	15.0377	3	3	4	3.05408	7.1529e-05	0.00167463	up	yes	.	.	.	.	.	.	.	.	.	.	.	.	.	.	.	.	.	.	.	.	.	.	.	.	.	.	.	.	.	.	.
TRINITY_DN22624_c5_g6	8389	9928	6689	4866.32	2096	1079	118	3.04772	0.00208539	0.0241643	up	yes	Gene.22222::TRINITY_DN22624_c5_g6::g.22222::m.22222	121-912[+]	gi|702277343|ref|XM_010046363.1|	311	E:5e-81	PREDICTED: Eucalyptus grandis two-component response regulator ARR5-like (LOC104433567), mRNA	gi|698532573|ref|XP_009763111.1|	261	E:8e-81	PREDICTED: two-component response regulator ARR6-like isoform X1 [Nicotiana sylvestris]	ARR3_ARATH	229	E:8e-70	RecName: Full=Two-component response regulator ARR3;^Eukaryota; Viridiplantae; Streptophyta; Embryophyta; Tracheophyta; Spermatophyta; Magnoliophyta; eudicotyledons; Gunneridae; Pentapetalae; rosids; malvids; Brassicales; Brassicaceae; Camelineae; Arabidopsis	ARR3_ARATH	239	E:1e-76	RecName: Full=Two-component response regulator ARR3;^Eukaryota; Viridiplantae; Streptophyta; Embryophyta; Tracheophyta; Spermatophyta; Magnoliophyta; eudicotyledons; Gunneridae; Pentapetalae; rosids; malvids; Brassicales; Brassicaceae; Camelineae; Arabidopsis	PF00072.23	Response_reg	Response regulator receiver domain	COG5641	Transcription factor	.	.	.	GO:0007623|circadian rhythm;GO:0009736|cytokinin-activated signaling pathway;GO:0000160|phosphorelay signal transduction system;GO:0010161|red light signaling pathway;GO:0006355|regulation of transcription, DNA-templated;GO:0009735|response to cytokinin;GO:0010114|response to red light;GO:0006351|transcription, DNA-templatedGO:0000160|phosphorelay signal transduction system	GO:0000156|phosphorelay response regulator activity	GO:0005737|cytoplasm;GO:0005634|nucleus	K14492|ARR-A; two-component response regulator ARR-A family	map04075|Plant hormone signal transduction
TRINITY_DN18591_c2_g1	1392	713	1470	672.202	338	107	21	3.0029	0.00234076	0.0263597	up	yes	.	.	.	.	.	.	gi|590634965|ref|XP_007028513.1|	69.7	E:1e-12	Type-a response regulator [Theobroma cacao]	ARR9_ARATH	47.4	E:7e-06	RecName: Full=Two-component response regulator ARR9;^Eukaryota; Viridiplantae; Streptophyta; Embryophyta; Tracheophyta; Spermatophyta; Magnoliophyta; eudicotyledons; Gunneridae; Pentapetalae; rosids; malvids; Brassicales; Brassicaceae; Camelineae; Arabidopsis	.	.	.	.	.	.	.	COG5641	Transcription factor	.	.	.	GO:0007623|circadian rhythm;GO:0009736|cytokinin-activated signaling pathway;GO:0000160|phosphorelay signal transduction system;GO:0006355|regulation of transcription, DNA-templated;GO:0009735|response to cytokinin;GO:0006351|transcription, DNA-templated	GO:0000156|phosphorelay response regulator activity	GO:0005634|nucleus	K14492|ARR-A; two-component response regulator ARR-A family	map04075|Plant hormone signal transduction
TRINITY_DN19815_c1_g1	4829	1955	4385	2093	902	441	114	2.99799	0.000198084	0.00381263	up	yes	Gene.16180::TRINITY_DN19815_c1_g1::g.16180::m.16180	106-483[+]	gi|727443864|ref|XM_010505131.1|	102	E:4e-18	PREDICTED: Camelina sativa two-component response regulator ARR5-like (LOC104780621), mRNA	gi|593784683|ref|XP_007155382.1|	108	E:6e-24	hypothetical protein PHAVU_003G196500g [Phaseolus vulgaris]	ARR15_ARATH	92.4	E:9e-20	RecName: Full=Two-component response regulator ARR15;^Eukaryota; Viridiplantae; Streptophyta; Embryophyta; Tracheophyta; Spermatophyta; Magnoliophyta; eudicotyledons; Gunneridae; Pentapetalae; rosids; malvids; Brassicales; Brassicaceae; Camelineae; Arabidopsis	ARR15_ARATH	92.8	E:2e-22	RecName: Full=Two-component response regulator ARR15;^Eukaryota; Viridiplantae; Streptophyta; Embryophyta; Tracheophyta; Spermatophyta; Magnoliophyta; eudicotyledons; Gunneridae; Pentapetalae; rosids; malvids; Brassicales; Brassicaceae; Camelineae; Arabidopsis	.	.	.	COG5641	Transcription factor	.	.	.	GO:0009736|cytokinin-activated signaling pathway;GO:0006355|regulation of transcription, DNA-templated;GO:0009735|response to cytokinin;GO:0006351|transcription, DNA-templated	GO:0000156|phosphorelay response regulator activity	GO:0005737|cytoplasm;GO:0005634|nucleus	K14492|ARR-A; two-component response regulator ARR-A family	map04075|Plant hormone signal transduction
TRINITY_DN22644_c0_g2	5931	6098	4512	3221.06	922	821	523	2.97463	2.6637e-29	4.21093e-26	up	yes	Gene.9722::TRINITY_DN22644_c0_g2::g.9722::m.9722	5037-5360[-]	gi|747043016|ref|XM_011083142.1|	161	E:2e-35	PREDICTED: Sesamum indicum adenine phosphoribosyltransferase 5-like (LOC105164482), transcript variant X2, mRNA	gi|225442922|ref|XP_002265016.1|	145	E:1e-35	PREDICTED: adenine phosphoribosyltransferase 5 [Vitis vinifera]	APT5_ARATH	123	E:1e-29	RecName: Full=Adenine phosphoribosyltransferase 5;^Eukaryota; Viridiplantae; Streptophyta; Embryophyta; Tracheophyta; Spermatophyta; Magnoliophyta; eudicotyledons; Gunneridae; Pentapetalae; rosids; malvids; Brassicales; Brassicaceae; Camelineae; Arabidopsis	APT5_ARATH	123	E:1e-34	RecName: Full=Adenine phosphoribosyltransferase 5;^Eukaryota; Viridiplantae; Streptophyta; Embryophyta; Tracheophyta; Spermatophyta; Magnoliophyta; eudicotyledons; Gunneridae; Pentapetalae; rosids; malvids; Brassicales; Brassicaceae; Camelineae; Arabidopsis	.	.	.	COG0503	Catalyzes a salvage reaction resulting in the formation of AMP, that is energically less costly than de novo synthesis (By similarity)	.	.	.	GO:0006168|adenine salvage;GO:0044209|AMP salvage;GO:0006166|purine ribonucleoside salvage	GO:0003999|adenine phosphoribosyltransferase activity	GO:0005829|cytosol	K00759|APRT, apt; adenine phosphoribosyltransferase [EC:2.4.2.7]	map01100|Metabolic pathways;map00230|Purine metabolism
TRINITY_DN23908_c2_g2	26973	15936	18717	11786.5	2125	3830	2450	2.95395	1.58481e-29	2.63063e-26	up	yes	Gene.21322::TRINITY_DN23908_c2_g2::g.21322::m.21322	441-5594[-]	gi|731402863|ref|XM_003632768.2|	2457	E:0	PREDICTED: Vitis vinifera clustered mitochondria protein homolog (LOC100254354), mRNA	gi|359482723|ref|XP_003632816.1|	2309	E:0	PREDICTED: clustered mitochondria protein homolog [Vitis vinifera]	TSS_ARATH	1296	E:0	RecName: Full=Protein TSS {ECO:0000303|PubMed:21185286};^Eukaryota; Viridiplantae; Streptophyta; Embryophyta; Tracheophyta; Spermatophyta; Magnoliophyta; eudicotyledons; Gunneridae; Pentapetalae; rosids; malvids; Brassicales; Brassicaceae; Camelineae; Arabidopsis	TSS_ARATH	1469	E:0	RecName: Full=Protein TSS {ECO:0000303|PubMed:21185286};^Eukaryota; Viridiplantae; Streptophyta; Embryophyta; Tracheophyta; Spermatophyta; Magnoliophyta; eudicotyledons; Gunneridae; Pentapetalae; rosids; malvids; Brassicales; Brassicaceae; Camelineae; Arabidopsis	PF15044.5	CLU_N	Mitochondrial function, CLU-N-term	ENOG410XQUQ	Involved in proper cytoplasmic distribution of mitochondria (By similarity)	.	.	.	GO:0007049|cell cycle;GO:0007275|multicellular organism development;GO:0009737|response to abscisic acid	.	.	K03255|TIF31, CLU1; protein TIF31	.
TRINITY_DN18761_c2_g2	37	8	47	16.9906	6	1	5	2.9531	0.00127689	0.0163605	up	yes	.	.	.	.	.	.	.	.	.	.	.	.	.	.	.	.	.	.	.	.	.	.	.	.	.	.	.	.	.	.	.
TRINITY_DN18669_c5_g3	794	935	519	442.705	83	113	119	2.94702	1.05368e-19	6.13686e-17	up	yes	Gene.8535::TRINITY_DN18669_c5_g3::g.8535::m.8535	2-808[+]	.	.	.	.	gi|255549796|ref|XP_002515949.1|	345	E:7e-115	PREDICTED: acid phosphatase 1 isoform X1 [Ricinus communis]	PPA1_SOLLC	227	E:2e-70	RecName: Full=Acid phosphatase 1;^Eukaryota; Viridiplantae; Streptophyta; Embryophyta; Tracheophyta; Spermatophyta; Magnoliophyta; eudicotyledons; Gunneridae; Pentapetalae; asterids; lamiids; Solanales; Solanaceae; Solanoideae; Solaneae; Solanum; Lycopersicon	PPA1_SOLLC	248	E:7e-80	RecName: Full=Acid phosphatase 1;^Eukaryota; Viridiplantae; Streptophyta; Embryophyta; Tracheophyta; Spermatophyta; Magnoliophyta; eudicotyledons; Gunneridae; Pentapetalae; asterids; lamiids; Solanales; Solanaceae; Solanoideae; Solaneae; Solanum; Lycopersicon	PF03767.13	Acid_phosphat_B	HAD superfamily, subfamily IIIB (Acid phosphatase)	ENOG410YBHH	Acid phosphatase	sigP:1^24^0.811^YES	.	.	.	GO:0003993|acid phosphatase activity	.	.	.
TRINITY_DN17563_c0_g1	63	99	120	54.7213	14	22	4	2.92346	3.55882e-07	1.86699e-05	up	yes	Gene.32903::TRINITY_DN17563_c0_g1::g.32903::m.32903	354-974[-]	.	.	.	.	gi|661887213|emb|CDP08993.1|	253	E:1e-76	unnamed protein product [Coffea canephora]	ATL16_ARATH	119	E:1e-28	RecName: Full=RING-H2 finger protein ATL16;^Eukaryota; Viridiplantae; Streptophyta; Embryophyta; Tracheophyta; Spermatophyta; Magnoliophyta; eudicotyledons; Gunneridae; Pentapetalae; rosids; malvids; Brassicales; Brassicaceae; Camelineae; Arabidopsis	ATL16_ARATH	120	E:2e-30	RecName: Full=RING-H2 finger protein ATL16;^Eukaryota; Viridiplantae; Streptophyta; Embryophyta; Tracheophyta; Spermatophyta; Magnoliophyta; eudicotyledons; Gunneridae; Pentapetalae; rosids; malvids; Brassicales; Brassicaceae; Camelineae; Arabidopsis	PF13639.5	zf-RING_2	Ring finger domain	ENOG41121N2	zinc ion binding	.	ExpAA=22.11^PredHel=1^Topology=o15-37i	.	GO:0043161|proteasome-mediated ubiquitin-dependent protein catabolic process	GO:0046872|metal ion binding;GO:0061630|ubiquitin protein ligase activityGO:0046872|metal ion binding;GO:0008270|zinc ion binding	GO:0016021|integral component of membrane	.	.
TRINITY_DN17295_c0_g1	213	238	492	179.536	51	58	22	2.92169	7.58189e-12	1.32476e-09	up	yes	Gene.32739::TRINITY_DN17295_c0_g1::g.32739::m.32739	163-870[-]	gi|823149856|ref|XM_012619319.1|	82.4	E:3e-12	PREDICTED: Gossypium raimondii NAC domain-containing protein 43-like (LOC105791298), mRNA	gi|225426558|ref|XP_002279545.1|	220	E:1e-65	PREDICTED: NAC domain-containing protein 43-like [Vitis vinifera]	NAC43_ARATH	102	E:1e-23	RecName: Full=NAC domain-containing protein 43;^Eukaryota; Viridiplantae; Streptophyta; Embryophyta; Tracheophyta; Spermatophyta; Magnoliophyta; eudicotyledons; Gunneridae; Pentapetalae; rosids; malvids; Brassicales; Brassicaceae; Camelineae; Arabidopsis	NAC43_ARATH	103	E:2e-24	RecName: Full=NAC domain-containing protein 43;^Eukaryota; Viridiplantae; Streptophyta; Embryophyta; Tracheophyta; Spermatophyta; Magnoliophyta; eudicotyledons; Gunneridae; Pentapetalae; rosids; malvids; Brassicales; Brassicaceae; Camelineae; Arabidopsis	.	.	.	ENOG410YG0P	Nac domain-containing protein	.	.	.	GO:0010047|fruit dehiscence;GO:0009834|plant-type secondary cell wall biogenesis;GO:0045893|positive regulation of transcription, DNA-templated;GO:0006351|transcription, DNA-templated	GO:0003677|DNA binding;GO:0003700|transcription factor activity, sequence-specific DNA binding	GO:0005634|nucleus	.	.
TRINITY_DN18916_c2_g6	132	92	207	81.6457	6	38	16	2.9134	3.07179e-07	1.65975e-05	up	yes	Gene.21520::TRINITY_DN18916_c2_g6::g.21520::m.21520	286-954[-]	gi|694406713|ref|XM_009379872.1|	320	E:6e-84	PREDICTED: Pyrus x bretschneideri LOB domain-containing protein 1-like (LOC103966675), mRNA	gi|970061879|ref|XP_015057811.1|	236	E:5e-74	PREDICTED: LOB domain-containing protein 1 [Solanum pennellii]	LBD1_ARATH	196	E:7e-60	RecName: Full=LOB domain-containing protein 1;^Eukaryota; Viridiplantae; Streptophyta; Embryophyta; Tracheophyta; Spermatophyta; Magnoliophyta; eudicotyledons; Gunneridae; Pentapetalae; rosids; malvids; Brassicales; Brassicaceae; Camelineae; Arabidopsis	LBD1_ARATH	207	E:2e-65	RecName: Full=LOB domain-containing protein 1;^Eukaryota; Viridiplantae; Streptophyta; Embryophyta; Tracheophyta; Spermatophyta; Magnoliophyta; eudicotyledons; Gunneridae; Pentapetalae; rosids; malvids; Brassicales; Brassicaceae; Camelineae; Arabidopsis	PF03195.13	LOB	Lateral organ boundaries (LOB) domain	ENOG410YHTF	lob domain-containing protein	.	.	.	.	.	GO:0005739|mitochondrion	.	.
TRINITY_DN23018_c0_g1	1658	1832	1978	1061.58	388	296	96	2.91089	2.3123e-13	5.36809e-11	up	yes	Gene.32488::TRINITY_DN23018_c0_g1::g.32488::m.32488	84-842[+]	gi|115335477|gb|DQ915940.1|	682	E:0	Actinidia deliciosa EXP2 mRNA, partial cds	gi|703145237|ref|XP_010108480.1|	419	E:2e-143	hypothetical protein L484_010673 [Morus notabilis]	EXPA8_ARATH	375	E:1e-127	RecName: Full=Expansin-A8;^Eukaryota; Viridiplantae; Streptophyta; Embryophyta; Tracheophyta; Spermatophyta; Magnoliophyta; eudicotyledons; Gunneridae; Pentapetalae; rosids; malvids; Brassicales; Brassicaceae; Camelineae; Arabidopsis	EXPA8_ARATH	404	E:2e-141	RecName: Full=Expansin-A8;^Eukaryota; Viridiplantae; Streptophyta; Embryophyta; Tracheophyta; Spermatophyta; Magnoliophyta; eudicotyledons; Gunneridae; Pentapetalae; rosids; malvids; Brassicales; Brassicaceae; Camelineae; Arabidopsis	PF03330.17	DPBB_1	Lytic transglycolase	ENOG410YCRV	loosening and extension of plant cell walls by disrupting non-covalent bonding between cellulose microfibrils and matrix glucans. No enzymatic activity has been found	sigP:1^26^0.753^YES	.	.	GO:0009664|plant-type cell wall organization;GO:0006949|syncytium formation	.	GO:0005618|cell wall;GO:0005576|extracellular region;GO:0016020|membrane	.	.
TRINITY_DN22592_c1_g7	57	14	174	44.9569	5	26	3	2.88387	0.00152789	0.0189402	up	yes	Gene.3800::TRINITY_DN22592_c1_g7::g.3800::m.3800	3-680[-]	.	.	.	.	gi|764631747|ref|XP_011469678.1|	116	E:6e-28	PREDICTED: uncharacterized protein LOC101301053 [Fragaria vesca subsp. vesca]	.	.	.	.	.	.	.	.	.	.	.	.	.	.	.	.	.	.	.	.	.
TRINITY_DN23404_c1_g2	1230	1703	1515	874.073	283	293	84	2.86907	6.32192e-13	1.37173e-10	up	yes	.	.	gi|702276392|ref|XM_010046189.1|	257	E:9e-66	PREDICTED: Eucalyptus grandis expansin-A1-like (LOC104433444), mRNA	gi|703146025|ref|XP_010108685.1|	147	E:1e-42	hypothetical protein L484_015671 [Morus notabilis]	EXPA1_ARATH	142	E:9e-42	RecName: Full=Expansin-A1;^Eukaryota; Viridiplantae; Streptophyta; Embryophyta; Tracheophyta; Spermatophyta; Magnoliophyta; eudicotyledons; Gunneridae; Pentapetalae; rosids; malvids; Brassicales; Brassicaceae; Camelineae; Arabidopsis	.	.	.	.	.	.	.	ENOG410YCRV	loosening and extension of plant cell walls by disrupting non-covalent bonding between cellulose microfibrils and matrix glucans. No enzymatic activity has been found	.	.	.	GO:0009664|plant-type cell wall organization	.	GO:0005618|cell wall;GO:0005576|extracellular region;GO:0016020|membrane	.	.
TRINITY_DN22054_c1_g1	1947	1825	1910	1107.18	633	160	50	2.84688	0.00206471	0.0240085	up	yes	Gene.13298::TRINITY_DN22054_c1_g1::g.13298::m.13298	203-1801[-]	.	.	.	.	gi|225444901|ref|XP_002279519.1|	720	E:0	PREDICTED: cytokinin dehydrogenase 3 [Vitis vinifera]	CKX3_ARATH	557	E:0	RecName: Full=Cytokinin dehydrogenase 3;^Eukaryota; Viridiplantae; Streptophyta; Embryophyta; Tracheophyta; Spermatophyta; Magnoliophyta; eudicotyledons; Gunneridae; Pentapetalae; rosids; malvids; Brassicales; Brassicaceae; Camelineae; Arabidopsis	CKX3_ARATH	558	E:0	RecName: Full=Cytokinin dehydrogenase 3;^Eukaryota; Viridiplantae; Streptophyta; Embryophyta; Tracheophyta; Spermatophyta; Magnoliophyta; eudicotyledons; Gunneridae; Pentapetalae; rosids; malvids; Brassicales; Brassicaceae; Camelineae; Arabidopsis	PF01565.22	FAD_binding_4	FAD binding domain	COG0277	FAD linked oxidase domain protein	.	.	.	GO:0009823|cytokinin catabolic processGO:0055114|oxidation-reduction process;GO:0009690|cytokinin metabolic process	GO:0019139|cytokinin dehydrogenase activity;GO:0050660|flavin adenine dinucleotide binding;GO:0016614|oxidoreductase activity, acting on CH-OH group of donors;GO:0008131|primary amine oxidase activityGO:0016491|oxidoreductase activity;GO:0050660|flavin adenine dinucleotide binding;GO:0019139|cytokinin dehydrogenase activity;GO:0003824|catalytic activity	GO:0005783|endoplasmic reticulum;GO:0005773|vacuole	K00279|CKX; cytokinin dehydrogenase [EC:1.5.99.12]	map00908|Zeatin biosynthesis
TRINITY_DN18539_c0_g1	978	1025	1187	621.182	177	187	110	2.8424	1.65123e-32	3.04542e-29	up	yes	Gene.21843::TRINITY_DN18539_c0_g1::g.21843::m.21843	163-999[-]	gi|731418574|ref|XM_002274523.3|	569	E:5e-159	PREDICTED: Vitis vinifera probable metal-nicotianamine transporter YSL6 (LOC100260063), mRNA	gi|641844999|gb|KDO63889.1|	453	E:3e-154	hypothetical protein CISIN_1g005868mg [Citrus sinensis]	YSL6_ARATH	446	E:2e-150	RecName: Full=Probable metal-nicotianamine transporter YSL6;^Eukaryota; Viridiplantae; Streptophyta; Embryophyta; Tracheophyta; Spermatophyta; Magnoliophyta; eudicotyledons; Gunneridae; Pentapetalae; rosids; malvids; Brassicales; Brassicaceae; Camelineae; Arabidopsis	YSL6_ARATH	446	E:1e-151	RecName: Full=Probable metal-nicotianamine transporter YSL6;^Eukaryota; Viridiplantae; Streptophyta; Embryophyta; Tracheophyta; Spermatophyta; Magnoliophyta; eudicotyledons; Gunneridae; Pentapetalae; rosids; malvids; Brassicales; Brassicaceae; Camelineae; Arabidopsis	PF03169.14	OPT	OPT oligopeptide transporter protein	COG1297	oligo-peptide transporter	sigP:1^23^0.597^YES	ExpAA=135.20^PredHel=6^Topology=i7-29o44-66i97-119o156-173i193-215o230-252i	.	GO:0055085|transmembrane transport	GO:0022857|transmembrane transporter activity	GO:0016021|integral component of membrane;GO:0005774|vacuolar membrane	.	.
TRINITY_DN21946_c0_g2	60	27	42	24.7535	8	2	9	2.8133	4.6773e-05	0.00118532	up	yes	.	.	.	.	.	.	.	.	.	.	.	.	.	.	.	.	.	.	.	.	.	.	.	.	.	.	.	.	.	.	.
TRINITY_DN18075_c2_g2	44	15	42	19.2062	1	2	12	2.76984	0.00269371	0.0292719	up	yes	.	.	.	.	.	.	gi|147774769|emb|CAN66796.1|	86.7	E:2e-17	hypothetical protein VITISV_034154 [Vitis vinifera]	NCL_ARATH	80.5	E:1e-15	RecName: Full=Sodium/calcium exchanger NCL {ECO:0000305};^Eukaryota; Viridiplantae; Streptophyta; Embryophyta; Tracheophyta; Spermatophyta; Magnoliophyta; eudicotyledons; Gunneridae; Pentapetalae; rosids; malvids; Brassicales; Brassicaceae; Camelineae; Arabidopsis	.	.	.	.	.	.	.	ENOG410ZVKW	Calcium-binding EF hand family protein	.	.	.	GO:0055074|calcium ion homeostasis;GO:0071472|cellular response to salt stress	GO:0005509|calcium ion binding;GO:0005432|calcium:sodium antiporter activity	GO:0016021|integral component of membrane;GO:0016020|membrane;GO:0000325|plant-type vacuole;GO:0005886|plasma membrane;GO:0009506|plasmodesma;GO:0005774|vacuolar membrane;GO:0005773|vacuole	.	.
TRINITY_DN20191_c6_g1	31	6	23	11.3252	3	2	4	2.76513	0.00385353	0.038475	up	yes	.	.	.	.	.	.	.	.	.	.	.	.	.	.	.	.	.	.	.	.	.	.	.	.	.	.	.	.	.	.	.
TRINITY_DN20130_c1_g4	21	23	19	12.4573	6	4	0	2.76478	0.00353176	0.036044	up	yes	.	.	gi|731391698|ref|XR_785921.1|	87.9	E:3e-14	PREDICTED: Vitis vinifera uncharacterized LOC104879522 (LOC104879522), ncRNA	gi|922375238|ref|XP_003599294.2|	50.8	E:1e-06	hypothetical protein MTR_3g031300 [Medicago truncatula]	.	.	.	.	.	.	.	.	.	.	.	.	.	.	.	.	.	.	.	.	.
TRINITY_DN20761_c2_g3	3132	2793	9795	2990.5	795	1297	347	2.74643	0.00018846	0.00367597	up	yes	Gene.6123::TRINITY_DN20761_c2_g3::g.6123::m.6123	286-1548[-]	gi|694358281|ref|XM_009361243.1|	1003	E:0	PREDICTED: Pyrus x bretschneideri probable pectate lyase 18 (LOC103950090), mRNA	gi|743923030|ref|XP_011005597.1|	712	E:0	PREDICTED: probable pectate lyase 18 [Populus euphratica]	PLY22_ARATH	659	E:0	RecName: Full=Probable pectate lyase 22;^Eukaryota; Viridiplantae; Streptophyta; Embryophyta; Tracheophyta; Spermatophyta; Magnoliophyta; eudicotyledons; Gunneridae; Pentapetalae; rosids; malvids; Brassicales; Brassicaceae; Camelineae; Arabidopsis	PLY22_ARATH	684	E:0	RecName: Full=Probable pectate lyase 22;^Eukaryota; Viridiplantae; Streptophyta; Embryophyta; Tracheophyta; Spermatophyta; Magnoliophyta; eudicotyledons; Gunneridae; Pentapetalae; rosids; malvids; Brassicales; Brassicaceae; Camelineae; Arabidopsis	PF00544.18	Pec_lyase_C	Pectate lyase	COG3866	pectate lyase activity	.	.	.	GO:0045490|pectin catabolic process	GO:0046872|metal ion binding;GO:0030570|pectate lyase activity	.	K01728|pel; pectate lyase [EC:4.2.2.2]	map00040|Pentose and glucuronate interconversions
TRINITY_DN9498_c0_g1	42	28	19	17.5487	4	2	8	2.74437	0.00049549	0.00787227	up	yes	.	.	.	.	.	.	.	.	.	.	.	.	.	.	.	.	.	.	.	.	.	.	.	.	.	.	.	.	.	.	.
TRINITY_DN16603_c1_g2	577	256	649	283.274	52	33	140	2.74312	5.02592e-08	3.41208e-06	up	yes	.	.	gi|166864005|gb|EU281571.1|	298	E:3e-77	Actinidia deliciosa clone G142 glyceraldehyde 3-phosphate dehydrogenase (g3pdh) gene, partial cds	.	.	.	.	.	.	.	.	.	.	.	.	.	.	.	.	.	.	.	.	.	.	.	.	.
TRINITY_DN17327_c2_g3	20	8	17	8.63504	2	2	3	2.73446	0.0051626	0.0475926	up	yes	.	.	.	.	.	.	.	.	.	.	.	.	.	.	.	.	.	.	.	.	.	.	.	.	.	.	.	.	.	.	.
TRINITY_DN15039_c0_g1	574	294	944	345.165	26	129	125	2.73346	1.74593e-07	1.02045e-05	up	yes	Gene.31630::TRINITY_DN15039_c0_g1::g.31630::m.31630	233-1756[+]	gi|223712779|gb|FJ168537.1|	861	E:0	Malus hupehensis Rehd high-affinity nitrate transporter NRT2.5 mRNA, complete cds	gi|848915392|ref|XP_012855454.1|	791	E:0	PREDICTED: high affinity nitrate transporter 2.5-like [Erythranthe guttata]	NRT25_ARATH	675	E:0	RecName: Full=High affinity nitrate transporter 2.5;^Eukaryota; Viridiplantae; Streptophyta; Embryophyta; Tracheophyta; Spermatophyta; Magnoliophyta; eudicotyledons; Gunneridae; Pentapetalae; rosids; malvids; Brassicales; Brassicaceae; Camelineae; Arabidopsis	NRT25_ARATH	751	E:0	RecName: Full=High affinity nitrate transporter 2.5;^Eukaryota; Viridiplantae; Streptophyta; Embryophyta; Tracheophyta; Spermatophyta; Magnoliophyta; eudicotyledons; Gunneridae; Pentapetalae; rosids; malvids; Brassicales; Brassicaceae; Camelineae; Arabidopsis	PF07690.15	MFS_1	Major Facilitator Superfamily	COG2223	Transporter	.	ExpAA=244.33^PredHel=11^Topology=i45-67o103-125i132-154o169-191i204-223o259-281i288-310o330-352i359-381o386-408i420-442o	.	GO:0071249|cellular response to nitrate;GO:0042128|nitrate assimilation;GO:0015706|nitrate transportGO:0055085|transmembrane transport	GO:0015112|nitrate transmembrane transporter activity	GO:0016021|integral component of membrane;GO:0009705|plant-type vacuole membrane;GO:0005886|plasma membraneGO:0016021|integral component of membrane	K02575|NRT, narK, nrtP, nasA; MFS transporter, NNP family, nitrate/nitrite transporter	map00910|Nitrogen metabolism
TRINITY_DN18394_c4_g1	290	84	243	117.407	26	46	24	2.73253	4.89602e-09	4.26609e-07	up	yes	Gene.12341::TRINITY_DN18394_c4_g1::g.12341::m.12341	135-1940[+]	gi|645259975|ref|XM_008237396.1|	869	E:0	PREDICTED: Prunus mume protein NRT1/ PTR FAMILY 5.2-like (LOC103334429), mRNA	gi|731396155|ref|XP_010652401.1|	934	E:0	PREDICTED: protein NRT1/ PTR FAMILY 5.2-like isoform X1 [Vitis vinifera]	PTR3_ARATH	727	E:0	RecName: Full=Protein NRT1/ PTR FAMILY 5.2;^Eukaryota; Viridiplantae; Streptophyta; Embryophyta; Tracheophyta; Spermatophyta; Magnoliophyta; eudicotyledons; Gunneridae; Pentapetalae; rosids; malvids; Brassicales; Brassicaceae; Camelineae; Arabidopsis	PTR3_ARATH	728	E:0	RecName: Full=Protein NRT1/ PTR FAMILY 5.2;^Eukaryota; Viridiplantae; Streptophyta; Embryophyta; Tracheophyta; Spermatophyta; Magnoliophyta; eudicotyledons; Gunneridae; Pentapetalae; rosids; malvids; Brassicales; Brassicaceae; Camelineae; Arabidopsis	PF00854.20	PTR2	POT family	COG3104	transporter	.	ExpAA=254.80^PredHel=12^Topology=i46-68o83-102i109-131o158-180i201-223o227-249i344-366o381-403i424-443o463-485i506-528o554-576i	.	GO:0042742|defense response to bacterium;GO:0042938|dipeptide transport;GO:0042538|hyperosmotic salinity response;GO:0009737|response to abscisic acid;GO:0080052|response to histidine;GO:0009753|response to jasmonic acid;GO:0043201|response to leucine;GO:0080053|response to phenylalanine;GO:0009751|response to salicylic acid;GO:0009611|response to wounding;GO:0042939|tripeptide transportGO:000681…	GO:0042936|dipeptide transporter activity;GO:0042937|tripeptide transporter activityGO:0005215|transporter activity	GO:0016021|integral component of membraneGO:0016020|membrane	.	.
TRINITY_DN17979_c1_g5	230	111	212	106.554	24	2	59	2.72642	0.000212533	0.004048	up	yes	Gene.3611::TRINITY_DN17979_c1_g5::g.3611::m.3611	193-987[-]	gi|729407281|ref|XM_010557412.1|	99	E:3e-17	PREDICTED: Tarenaya hassleriana ethylene-responsive transcription factor CRF4-like (LOC104825131), mRNA	gi|755257693|gb|AJK26922.1|	171	E:2e-48	ethylene response factor protein 2 [Betula platyphylla]	EF109_ARATH	108	E:5e-26	RecName: Full=Ethylene-responsive transcription factor ERF109;^Eukaryota; Viridiplantae; Streptophyta; Embryophyta; Tracheophyta; Spermatophyta; Magnoliophyta; eudicotyledons; Gunneridae; Pentapetalae; rosids; malvids; Brassicales; Brassicaceae; Camelineae; Arabidopsis	EF109_ARATH	119	E:4e-30	RecName: Full=Ethylene-responsive transcription factor ERF109;^Eukaryota; Viridiplantae; Streptophyta; Embryophyta; Tracheophyta; Spermatophyta; Magnoliophyta; eudicotyledons; Gunneridae; Pentapetalae; rosids; malvids; Brassicales; Brassicaceae; Camelineae; Arabidopsis	PF00847.19	AP2	AP2 domain	ENOG410YN6X	transcription factor	.	.	.	GO:0051301|cell division;GO:0050832|defense response to fungus;GO:0009873|ethylene-activated signaling pathway;GO:0010200|response to chitin;GO:0006351|transcription, DNA-templated;GO:0001944|vasculature developmentGO:0006355|regulation of transcription, DNA-templated	GO:0003677|DNA binding;GO:0003700|transcription factor activity, sequence-specific DNA bindingGO:0003700|transcription factor activity, sequence-specific DNA binding	GO:0005634|nucleus	.	.
TRINITY_DN19562_c0_g2	873	730	1195	544.83	175	176	100	2.70873	3.19263e-24	2.71766e-21	up	yes	Gene.31378::TRINITY_DN19562_c0_g2::g.31378::m.31378	1-297[-]	.	.	.	.	gi|743881848|ref|XP_011036576.1|	80.5	E:6e-17	PREDICTED: adenine phosphoribosyltransferase 5 [Populus euphratica]	APT2_ARATH	74.7	E:3e-16	RecName: Full=Adenine phosphoribosyltransferase 2;^Eukaryota; Viridiplantae; Streptophyta; Embryophyta; Tracheophyta; Spermatophyta; Magnoliophyta; eudicotyledons; Gunneridae; Pentapetalae; rosids; malvids; Brassicales; Brassicaceae; Camelineae; Arabidopsis	APT2_ARATH	75.5	E:1e-16	RecName: Full=Adenine phosphoribosyltransferase 2;^Eukaryota; Viridiplantae; Streptophyta; Embryophyta; Tracheophyta; Spermatophyta; Magnoliophyta; eudicotyledons; Gunneridae; Pentapetalae; rosids; malvids; Brassicales; Brassicaceae; Camelineae; Arabidopsis	.	.	.	COG0503	Catalyzes a salvage reaction resulting in the formation of AMP, that is energically less costly than de novo synthesis (By similarity)	.	.	.	GO:0006168|adenine salvage;GO:0044209|AMP salvage;GO:0006166|purine ribonucleoside salvage	GO:0003999|adenine phosphoribosyltransferase activity;GO:0015114|phosphate ion transmembrane transporter activity	GO:0005829|cytosol;GO:0005794|Golgi apparatus;GO:0005886|plasma membrane	K00759|APRT, apt; adenine phosphoribosyltransferase [EC:2.4.2.7]	map01100|Metabolic pathways;map00230|Purine metabolism
TRINITY_DN17295_c0_g3	124	96	403	118.34	44	51	4	2.70849	0.000147111	0.00302776	up	yes	Gene.3339::TRINITY_DN17295_c0_g3::g.3339::m.3339	2-427[-]	gi|731378900|ref|XM_002279509.3|	484	E:1e-133	PREDICTED: Vitis vinifera NAC domain-containing protein 43-like (LOC100244394), mRNA	gi|297742451|emb|CBI34600.3|	271	E:8e-87	unnamed protein product [Vitis vinifera]	NAC43_ARATH	252	E:1e-80	RecName: Full=NAC domain-containing protein 43;^Eukaryota; Viridiplantae; Streptophyta; Embryophyta; Tracheophyta; Spermatophyta; Magnoliophyta; eudicotyledons; Gunneridae; Pentapetalae; rosids; malvids; Brassicales; Brassicaceae; Camelineae; Arabidopsis	NAC43_ARATH	280	E:5e-93	RecName: Full=NAC domain-containing protein 43;^Eukaryota; Viridiplantae; Streptophyta; Embryophyta; Tracheophyta; Spermatophyta; Magnoliophyta; eudicotyledons; Gunneridae; Pentapetalae; rosids; malvids; Brassicales; Brassicaceae; Camelineae; Arabidopsis	PF02365.14	NAM	No apical meristem (NAM) protein	ENOG410YG0P	Nac domain-containing protein	.	.	.	GO:0010047|fruit dehiscence;GO:0009834|plant-type secondary cell wall biogenesis;GO:0045893|positive regulation of transcription, DNA-templated;GO:0006351|transcription, DNA-templatedGO:0006355|regulation of transcription, DNA-templated	GO:0003677|DNA binding;GO:0003700|transcription factor activity, sequence-specific DNA bindingGO:0003677|DNA binding	GO:0005634|nucleus	.	.
TRINITY_DN19946_c1_g5	6134	3926	16585	5059.78	1094	2365	764	2.70726	0.000301898	0.00531411	up	yes	Gene.2703::TRINITY_DN19946_c1_g5::g.2703::m.2703	79-1020[+]	gi|590620378|ref|XM_007024457.1|	435	E:3e-118	Theobroma cacao MYB7 (TCM_029065) mRNA, complete cds	gi|225442204|ref|XP_002274626.1|	291	E:2e-92	PREDICTED: myb-related protein 305 [Vitis vinifera]	MYB26_ARATH	235	E:2e-71	RecName: Full=Transcription factor MYB26 {ECO:0000305};^Eukaryota; Viridiplantae; Streptophyta; Embryophyta; Tracheophyta; Spermatophyta; Magnoliophyta; eudicotyledons; Gunneridae; Pentapetalae; rosids; malvids; Brassicales; Brassicaceae; Camelineae; Arabidopsis	MYB26_ARATH	235	E:7e-73	RecName: Full=Transcription factor MYB26 {ECO:0000305};^Eukaryota; Viridiplantae; Streptophyta; Embryophyta; Tracheophyta; Spermatophyta; Magnoliophyta; eudicotyledons; Gunneridae; Pentapetalae; rosids; malvids; Brassicales; Brassicaceae; Camelineae; Arabidopsis	PF00249.30	Myb_DNA-binding	Myb-like DNA-binding domain	COG5147	Myblike DNAbinding domain containing protein	.	.	.	GO:0030154|cell differentiation;GO:0009834|plant-type secondary cell wall biogenesis;GO:0006357|regulation of transcription from RNA polymerase II promoter;GO:0009739|response to gibberellin;GO:0006351|transcription, DNA-templated	GO:0000981|RNA polymerase II transcription factor activity, sequence-specific DNA binding;GO:0043565|sequence-specific DNA binding;GO:0001135|transcription factor activity, RNA polymerase II transcription factor recruiting;GO:0003700|transcription factor activity, sequence-specific DNA binding;GO:0044212|transcription regulatory region DNA binding	GO:0005634|nucleus	K09422|MYBP; myb proto-oncogene protein, plant	.
TRINITY_DN23043_c0_g8	3316	4495	2822	2141.85	729	803	272	2.6875	1.25395e-12	2.52294e-10	up	yes	.	.	gi|743888076|ref|XM_010912233.1|	217	E:6e-53	PREDICTED: Elaeis guineensis expansin-A1-like (LOC105036467), mRNA	gi|37951207|dbj|BAD00012.1|	127	E:1e-32	expansin [Malus domestica]	EXP10_ARATH	118	E:2e-30	RecName: Full=Expansin-A10;^Eukaryota; Viridiplantae; Streptophyta; Embryophyta; Tracheophyta; Spermatophyta; Magnoliophyta; eudicotyledons; Gunneridae; Pentapetalae; rosids; malvids; Brassicales; Brassicaceae; Camelineae; Arabidopsis	.	.	.	.	.	.	.	ENOG410YCRV	loosening and extension of plant cell walls by disrupting non-covalent bonding between cellulose microfibrils and matrix glucans. No enzymatic activity has been found	.	.	.	GO:0009664|plant-type cell wall organization	.	GO:0005618|cell wall;GO:0005576|extracellular region;GO:0016020|membrane	.	.
TRINITY_DN21588_c1_g2	4533	4078	4497	2587.31	587	868	716	2.68052	2.10321e-46	6.98223e-43	up	yes	Gene.23948::TRINITY_DN21588_c1_g2::g.23948::m.23948	635-4135[-]	gi|731416005|ref|XM_002280195.3|	2483	E:0	PREDICTED: Vitis vinifera pleiotropic drug resistance protein 3-like (LOC100256323), mRNA	gi|296089838|emb|CBI39657.3|	1848	E:0	unnamed protein product [Vitis vinifera]	PDR3_TOBAC	1845	E:0	RecName: Full=Pleiotropic drug resistance protein 3;^Eukaryota; Viridiplantae; Streptophyta; Embryophyta; Tracheophyta; Spermatophyta; Magnoliophyta; eudicotyledons; Gunneridae; Pentapetalae; asterids; lamiids; Solanales; Solanaceae; Nicotianoideae; Nicotianeae; Nicotiana	PDR3_TOBAC	1890	E:0	RecName: Full=Pleiotropic drug resistance protein 3;^Eukaryota; Viridiplantae; Streptophyta; Embryophyta; Tracheophyta; Spermatophyta; Magnoliophyta; eudicotyledons; Gunneridae; Pentapetalae; asterids; lamiids; Solanales; Solanaceae; Nicotianoideae; Nicotianeae; Nicotiana	PF00005.26	ABC_tran	ABC transporter	.	.	.	ExpAA=242.96^PredHel=11^Topology=o341-363i375-397o417-439i460-479o484-506i565-587o998-1015i1028-1050o1083-1105i1110-1132o1142-1164i	.	GO:0006810|transport	GO:0005524|ATP binding;GO:0016887|ATPase activityGO:0005524|ATP binding;GO:0016887|ATPase activity	GO:0016021|integral component of membraneGO:0016020|membrane	.	.
TRINITY_DN19181_c1_g4	5606	6862	10981	4603.37	875	2143	905	2.66861	9.96899e-14	2.4157e-11	up	yes	Gene.32886::TRINITY_DN19181_c1_g4::g.32886::m.32886	293-1174[-]	gi|187372963|gb|EU494951.1|	2037	E:0	Actinidia deliciosa xyloglucan endotransglucosylase/hydrolase 6 mRNA, complete cds	gi|187372964|gb|ACD03216.1|	605	E:0	xyloglucan endotransglucosylase/hydrolase 6 [Actinidia deliciosa]	XTHB_PHAAN	520	E:0	RecName: Full=Probable xyloglucan endotransglucosylase/hydrolase protein B;^Eukaryota; Viridiplantae; Streptophyta; Embryophyta; Tracheophyta; Spermatophyta; Magnoliophyta; eudicotyledons; Gunneridae; Pentapetalae; rosids; fabids; Fabales; Fabaceae; Papilionoideae; Phaseoleae; Vigna	XTHB_PHAAN	529	E:0	RecName: Full=Probable xyloglucan endotransglucosylase/hydrolase protein B;^Eukaryota; Viridiplantae; Streptophyta; Embryophyta; Tracheophyta; Spermatophyta; Magnoliophyta; eudicotyledons; Gunneridae; Pentapetalae; rosids; fabids; Fabales; Fabaceae; Papilionoideae; Phaseoleae; Vigna	PF00722.20	Glyco_hydro_16	Glycosyl hydrolases family 16	.	.	sigP:1^21^0.873^YES	ExpAA=15.13^PredHel=1^Topology=i7-24o	.	GO:0042546|cell wall biogenesis;GO:0071555|cell wall organization;GO:0010411|xyloglucan metabolic processGO:0005975|carbohydrate metabolic process;GO:0006073|cellular glucan metabolic process	GO:0004553|hydrolase activity, hydrolyzing O-glycosyl compounds;GO:0016762|xyloglucan:xyloglucosyl transferase activityGO:0004553|hydrolase activity, hydrolyzing O-glycosyl compounds;GO:0016762|xyloglucan:xyloglucosyl transferase activity	GO:0048046|apoplast;GO:0005618|cell wallGO:0005618|cell wall;GO:0048046|apoplast	.	.
TRINITY_DN18869_c0_g1	369	168	237	150.664	36	58	34	2.66586	3.23443e-13	7.30452e-11	up	yes	.	.	gi|733581885|emb|LN713262.1|	115	E:9e-22	Cucumis melo genomic chromosome, chr_8	gi|658054686|ref|XP_008363098.1|	80.9	E:8e-14	PREDICTED: 3-epi-6-deoxocathasterone 23-monooxygenase-like [Malus domestica]	C90C1_ARATH	76.6	E:5e-13	RecName: Full=3-epi-6-deoxocathasterone 23-monooxygenase;^Eukaryota; Viridiplantae; Streptophyta; Embryophyta; Tracheophyta; Spermatophyta; Magnoliophyta; eudicotyledons; Gunneridae; Pentapetalae; rosids; malvids; Brassicales; Brassicaceae; Camelineae; Arabidopsis	.	.	.	.	.	.	.	COG2124	Cytochrome p450	.	.	.	GO:0016132|brassinosteroid biosynthetic process;GO:0010268|brassinosteroid homeostasis;GO:0048366|leaf development;GO:0009965|leaf morphogenesis;GO:0042814|monopolar cell growth;GO:0048441|petal development;GO:0048443|stamen development;GO:0016125|sterol metabolic process	GO:0102097|(22S)-22-hydroxy-5alpha-campestan-3-one C-23 hydroxylase activity;GO:0020037|heme binding;GO:0005506|iron ion binding;GO:0016709|oxidoreductase activity, acting on paired donors, with incorporation or reduction of molecular oxygen, NAD(P)H as one donor, and incorporation of one atom of oxygen	GO:0005789|endoplasmic reticulum membrane;GO:0016021|integral component of membrane	K12637|CYP90C1, ROT3; 3-epi-6-deoxocathasterone 23-monooxygenase [EC:1.14.13.112]	map01100|Metabolic pathways;map00905|Brassinosteroid biosynthesis;map01110|Biosynthesis of secondary metabolites
TRINITY_DN23043_c0_g4	2010	2535	2673	1437.53	533	487	215	2.65017	1.41833e-16	5.41216e-14	up	yes	Gene.1860::TRINITY_DN23043_c0_g4::g.1860::m.1860	3-713[-]	gi|719966033|ref|XM_010259514.1|	592	E:8e-166	PREDICTED: Nelumbo nucifera expansin-A1 (LOC104597794), mRNA	gi|224101377|ref|XP_002312253.1|	341	E:9e-116	expansin 4 family protein [Populus trichocarpa]	EXPA1_ARATH	316	E:4e-107	RecName: Full=Expansin-A1;^Eukaryota; Viridiplantae; Streptophyta; Embryophyta; Tracheophyta; Spermatophyta; Magnoliophyta; eudicotyledons; Gunneridae; Pentapetalae; rosids; malvids; Brassicales; Brassicaceae; Camelineae; Arabidopsis	EXPA1_ARATH	374	E:1e-129	RecName: Full=Expansin-A1;^Eukaryota; Viridiplantae; Streptophyta; Embryophyta; Tracheophyta; Spermatophyta; Magnoliophyta; eudicotyledons; Gunneridae; Pentapetalae; rosids; malvids; Brassicales; Brassicaceae; Camelineae; Arabidopsis	PF03330.17	DPBB_1	Lytic transglycolase	ENOG410YCRV	loosening and extension of plant cell walls by disrupting non-covalent bonding between cellulose microfibrils and matrix glucans. No enzymatic activity has been found	.	ExpAA=34.21^PredHel=1^Topology=i21-43o	.	GO:0009664|plant-type cell wall organization	.	GO:0005618|cell wall;GO:0005576|extracellular region;GO:0016020|membrane	.	.
TRINITY_DN22893_c0_g2	29	53	58	27.9635	11	10	3	2.64995	5.19048e-05	0.00128977	up	yes	.	.	.	.	.	.	.	.	.	.	.	.	.	.	.	.	.	.	.	.	.	.	.	.	.	.	.	.	.	.	.
TRINITY_DN17646_c1_g2	50	42	27	23.819	4	2	14	2.64916	0.000655443	0.00973139	up	yes	Gene.24400::TRINITY_DN17646_c1_g2::g.24400::m.24400	3-1301[-]	.	.	.	.	gi|225433483|ref|XP_002264429.1|	502	E:4e-173	PREDICTED: protein ECERIFERUM 26 [Vitis vinifera]	CER26_ARATH	320	E:3e-103	RecName: Full=Protein ECERIFERUM 26;^Eukaryota; Viridiplantae; Streptophyta; Embryophyta; Tracheophyta; Spermatophyta; Magnoliophyta; eudicotyledons; Gunneridae; Pentapetalae; rosids; malvids; Brassicales; Brassicaceae; Camelineae; Arabidopsis	CER26_ARATH	341	E:3e-111	RecName: Full=Protein ECERIFERUM 26;^Eukaryota; Viridiplantae; Streptophyta; Embryophyta; Tracheophyta; Spermatophyta; Magnoliophyta; eudicotyledons; Gunneridae; Pentapetalae; rosids; malvids; Brassicales; Brassicaceae; Camelineae; Arabidopsis	PF02458.14	Transferase	Transferase family	ENOG410YCVD	Transferase family	sigP:1^18^0.455^YES	.	.	GO:0071555|cell wall organization;GO:0042761|very long-chain fatty acid biosynthetic process;GO:0010025|wax biosynthetic process	GO:0016747|transferase activity, transferring acyl groups other than amino-acyl groupsGO:0016747|transferase activity, transferring acyl groups other than amino-acyl groups	GO:0005829|cytosol	.	.
TRINITY_DN21342_c0_g5	18	9	21	9.28033	2	4	2	2.6449	0.00489352	0.0457878	up	yes	.	.	.	.	.	.	.	.	.	.	.	.	.	.	.	.	.	.	.	.	.	.	.	.	.	.	.	.	.	.	.
TRINITY_DN20988_c0_g1	4606	4720	5058	2862.36	977	777	728	2.62328	1.04999e-45	2.9048e-42	up	yes	Gene.8627::TRINITY_DN20988_c0_g1::g.8627::m.8627	302-1711[-]	.	.	.	.	gi|814943904|gb|AGT37413.2|	555	E:0	anthocyanin 5-aromatic acyltransferase [Vaccinium dunalianum]	PMAT2_ARATH	279	E:2e-85	RecName: Full=Phenolic glucoside malonyltransferase 2;^Eukaryota; Viridiplantae; Streptophyta; Embryophyta; Tracheophyta; Spermatophyta; Magnoliophyta; eudicotyledons; Gunneridae; Pentapetalae; rosids; malvids; Brassicales; Brassicaceae; Camelineae; Arabidopsis	PMAT2_ARATH	288	E:7e-90	RecName: Full=Phenolic glucoside malonyltransferase 2;^Eukaryota; Viridiplantae; Streptophyta; Embryophyta; Tracheophyta; Spermatophyta; Magnoliophyta; eudicotyledons; Gunneridae; Pentapetalae; rosids; malvids; Brassicales; Brassicaceae; Camelineae; Arabidopsis	PF02458.14	Transferase	Transferase family	ENOG410ZBAM	Anthocyanin 5-aromatic	.	.	.	GO:0009636|response to toxic substance	GO:0050736|O-malonyltransferase activityGO:0016747|transferase activity, transferring acyl groups other than amino-acyl groups	.	.	.
TRINITY_DN20616_c1_g7	265	62	377	133.687	22	48	46	2.62271	2.26437e-06	9.42014e-05	up	yes	.	.	.	.	.	.	.	.	.	.	.	.	.	.	.	.	.	.	.	.	.	.	.	.	.	.	.	.	.	.	.
TRINITY_DN23335_c0_g1	51	111	80	49.3481	18	24	2	2.59841	0.00019509	0.00377203	up	yes	.	.	.	.	.	.	.	.	.	.	.	.	.	.	.	.	.	.	.	.	.	.	.	.	.	.	.	.	.	.	.
TRINITY_DN21096_c1_g3	177	159	575	175.733	54	92	12	2.58945	3.38462e-05	0.000905419	up	yes	Gene.20136::TRINITY_DN21096_c1_g3::g.20136::m.20136	162-1895[-]	gi|567906954|ref|XM_006445728.1|	946	E:0	Citrus clementina hypothetical protein (CICLE_v10018047mg) mRNA, complete cds	gi|731401372|ref|XP_002268628.2|	946	E:0	PREDICTED: laccase-17-like isoform X1 [Vitis vinifera]	LAC17_ARATH	825	E:0	RecName: Full=Laccase-17;^Eukaryota; Viridiplantae; Streptophyta; Embryophyta; Tracheophyta; Spermatophyta; Magnoliophyta; eudicotyledons; Gunneridae; Pentapetalae; rosids; malvids; Brassicales; Brassicaceae; Camelineae; Arabidopsis	LAC17_ARATH	873	E:0	RecName: Full=Laccase-17;^Eukaryota; Viridiplantae; Streptophyta; Embryophyta; Tracheophyta; Spermatophyta; Magnoliophyta; eudicotyledons; Gunneridae; Pentapetalae; rosids; malvids; Brassicales; Brassicaceae; Camelineae; Arabidopsis	PF07732.14	Cu-oxidase_3	Multicopper oxidase	COG2132	Multicopper oxidase	sigP:1^25^0.864^YES	.	.	GO:0009809|lignin biosynthetic process;GO:0046274|lignin catabolic process;GO:0009698|phenylpropanoid metabolic processGO:0055114|oxidation-reduction process	GO:0005507|copper ion binding;GO:0052716|hydroquinone:oxygen oxidoreductase activity;GO:0016491|oxidoreductase activity;GO:0016722|oxidoreductase activity, oxidizing metal ionsGO:0005507|copper ion binding;GO:0016491|oxidoreductase activity	GO:0048046|apoplast	K05909|E1.10.3.2; laccase [EC:1.10.3.2]	.
TRINITY_DN20709_c4_g1	221	69	114	78.6996	22	26	22	2.58371	4.055e-08	2.83406e-06	up	yes	.	.	.	.	.	.	.	.	.	.	.	.	.	.	.	.	.	.	.	.	.	.	.	.	.	.	.	.	.	.	.
TRINITY_DN19773_c1_g2	2249	3036	2241	1526.05	547	395	417	2.57637	2.88369e-23	2.33495e-20	up	yes	.	.	.	.	.	.	gi|296082434|emb|CBI21439.3|	131	E:1e-31	unnamed protein product [Vitis vinifera]	KRP7_ARATH	75.9	E:6e-14	RecName: Full=Cyclin-dependent kinase inhibitor 7;^Eukaryota; Viridiplantae; Streptophyta; Embryophyta; Tracheophyta; Spermatophyta; Magnoliophyta; eudicotyledons; Gunneridae; Pentapetalae; rosids; malvids; Brassicales; Brassicaceae; Camelineae; Arabidopsis	.	.	.	.	.	.	.	ENOG410Y3ZZ	cyclin-dependent kinase inhibitor	.	.	.	GO:0007050|cell cycle arrest;GO:0045736|negative regulation of cyclin-dependent protein serine/threonine kinase activity	GO:0004861|cyclin-dependent protein serine/threonine kinase inhibitor activity	GO:0001673|male germ cell nucleus;GO:0005654|nucleoplasm	.	.
TRINITY_DN16494_c2_g2	48	11	45	19.9683	10	6	2	2.57112	0.00166499	0.020263	up	yes	.	.	.	.	.	.	.	.	.	.	.	.	.	.	.	.	.	.	.	.	.	.	.	.	.	.	.	.	.	.	.
TRINITY_DN18435_c0_g2	169	230	431	164.028	36	61	51	2.55869	1.27191e-10	1.60551e-08	up	yes	Gene.26185::TRINITY_DN18435_c0_g2::g.26185::m.26185	289-1098[+]	.	.	.	.	gi|590576113|ref|XP_007012873.1|	229	E:9e-69	Myb-like transcription factor family protein, putative [Theobroma cacao]	MYBS3_ORYSJ	156	E:7e-42	RecName: Full=Transcription factor MYBS3 {ECO:0000303|PubMed:12172034};^Eukaryota; Viridiplantae; Streptophyta; Embryophyta; Tracheophyta; Spermatophyta; Magnoliophyta; Liliopsida; Poales; Poaceae; BOP clade; Oryzoideae; Oryzeae; Oryzinae; Oryza	MYBS3_ORYSJ	166	E:2e-47	RecName: Full=Transcription factor MYBS3 {ECO:0000303|PubMed:12172034};^Eukaryota; Viridiplantae; Streptophyta; Embryophyta; Tracheophyta; Spermatophyta; Magnoliophyta; Liliopsida; Poales; Poaceae; BOP clade; Oryzoideae; Oryzeae; Oryzinae; Oryza	PF14392.5	zf-CCHC_4	Zinc knuckle	ENOG4111IMA	Transcription factor	.	.	.	GO:0045892|negative regulation of transcription, DNA-templated;GO:0009723|response to ethylene;GO:0009739|response to gibberellin;GO:0009744|response to sucrose;GO:0006351|transcription, DNA-templated	GO:0003677|DNA binding;GO:0046872|metal ion binding;GO:0003700|transcription factor activity, sequence-specific DNA binding	GO:0005634|nucleus	.	.
TRINITY_DN15609_c0_g1	290	132	271	135.396	16	69	38	2.55676	1.23113e-07	7.44466e-06	up	yes	Gene.29729::TRINITY_DN15609_c0_g1::g.29729::m.29729	213-1241[+]	gi|590596827|ref|XM_007018382.1|	63.9	E:1e-06	Theobroma cacao Uncharacterized protein (TCM_034661) mRNA, complete cds	gi|731428904|ref|XP_010664486.1|	178	E:2e-48	PREDICTED: uncharacterized protein LOC104882515 [Vitis vinifera]	.	.	.	.	.	.	.	.	PF14309.5	DUF4378	Domain of unknown function (DUF4378)	.	.	sigP:1^28^0.495^YES	.	.	.	.	.	.	.
TRINITY_DN19012_c0_g2	100	117	335	107.803	8	74	18	2.53826	0.000277075	0.00498556	up	yes	Gene.24561::TRINITY_DN19012_c0_g2::g.24561::m.24561	87-1529[+]	gi|731425539|ref|XM_010664987.1|	1269	E:0	PREDICTED: Vitis vinifera UDP-glucose 6-dehydrogenase-like (LOC100250128), transcript variant X6, mRNA	gi|802653353|ref|XP_012080355.1|	939	E:0	PREDICTED: UDP-glucose 6-dehydrogenase 1-like [Jatropha curcas]	UGDH5_ORYSJ	911	E:0	RecName: Full=UDP-glucose 6-dehydrogenase 5;^Eukaryota; Viridiplantae; Streptophyta; Embryophyta; Tracheophyta; Spermatophyta; Magnoliophyta; Liliopsida; Poales; Poaceae; BOP clade; Oryzoideae; Oryzeae; Oryzinae; Oryza	UGDH5_ORYSJ	911	E:0	RecName: Full=UDP-glucose 6-dehydrogenase 5;^Eukaryota; Viridiplantae; Streptophyta; Embryophyta; Tracheophyta; Spermatophyta; Magnoliophyta; Liliopsida; Poales; Poaceae; BOP clade; Oryzoideae; Oryzeae; Oryzinae; Oryza	PF03721.13	UDPG_MGDP_dh_N	UDP-glucose/GDP-mannose dehydrogenase family, NAD binding domain	COG1004	UDP-glucose 6-dehydrogenase	.	.	.	GO:0006024|glycosaminoglycan biosynthetic process;GO:0006065|UDP-glucuronate biosynthetic processGO:0055114|oxidation-reduction process	GO:0051287|NAD binding;GO:0003979|UDP-glucose 6-dehydrogenase activityGO:0016616|oxidoreductase activity, acting on the CH-OH group of donors, NAD or NADP as acceptor;GO:0051287|NAD binding	GO:0005829|cytosol;GO:0005634|nucleus	K00012|UGDH, ugd; UDPglucose 6-dehydrogenase [EC:1.1.1.22]	map00053|Ascorbate and aldarate metabolism;map01100|Metabolic pathways;map00040|Pentose and glucuronate interconversions;map00500|Starch and sucrose metabolism;map00520|Amino sugar and nucleotide sugar metabolism
TRINITY_DN21459_c2_g1	5905	5439	6563	3579.75	1096	1006	1168	2.53157	6.85919e-58	4.55423e-54	up	yes	Gene.35504::TRINITY_DN21459_c2_g1::g.35504::m.35504	2-862[+]	gi|697116164|ref|XM_009613705.1|	215	E:7e-52	PREDICTED: Nicotiana tomentosiformis putative axial regulator YABBY 2 (LOC104105414), transcript variant X4, mRNA	gi|731393914|ref|XP_010651638.1|	231	E:9e-68	PREDICTED: putative axial regulator YABBY 2 isoform X4 [Vitis vinifera]	YAB2_ARATH	183	E:8e-52	RecName: Full=Putative axial regulator YABBY 2;^Eukaryota; Viridiplantae; Streptophyta; Embryophyta; Tracheophyta; Spermatophyta; Magnoliophyta; eudicotyledons; Gunneridae; Pentapetalae; rosids; malvids; Brassicales; Brassicaceae; Camelineae; Arabidopsis	YAB2_ARATH	183	E:3e-55	RecName: Full=Putative axial regulator YABBY 2;^Eukaryota; Viridiplantae; Streptophyta; Embryophyta; Tracheophyta; Spermatophyta; Magnoliophyta; eudicotyledons; Gunneridae; Pentapetalae; rosids; malvids; Brassicales; Brassicaceae; Camelineae; Arabidopsis	PF04690.12	YABBY	YABBY protein	ENOG410YHWI	axial regulator YABBY	.	.	.	GO:0010158|abaxial cell fate specification;GO:0007275|multicellular organism developmentGO:0007275|multicellular organism development	GO:0003677|DNA binding;GO:0046872|metal ion binding;GO:0003700|transcription factor activity, sequence-specific DNA binding	GO:0005634|nucleus	.	.
TRINITY_DN4589_c0_g1	168	137	249	109.531	8	66	28	2.52076	1.25805e-05	0.000398519	up	yes	.	.	gi|645238217|ref|XM_008227352.1|	137	E:4e-29	PREDICTED: Prunus mume uncharacterized LOC103325207 (LOC103325207), mRNA	gi|698512144|ref|XP_009801101.1|	92	E:3e-21	PREDICTED: uncharacterized protein LOC104246894 [Nicotiana sylvestris]	.	.	.	.	.	.	.	.	.	.	.	.	.	.	.	.	.	.	.	.	.
TRINITY_DN20937_c0_g5	717	768	556	414.583	189	143	53	2.51959	4.18012e-10	4.62572e-08	up	yes	Gene.37179::TRINITY_DN20937_c0_g5::g.37179::m.37179	3-512[+]	gi|720026335|ref|XM_010265923.1|	505	E:1e-139	PREDICTED: Nelumbo nucifera adenine phosphoribosyltransferase 4-like (LOC104602301), mRNA	gi|567895736|ref|XP_006440356.1|	321	E:3e-108	hypothetical protein CICLE_v10022476mg [Citrus clementina]	APT4_ARATH	283	E:2e-94	RecName: Full=Adenine phosphoribosyltransferase 4;^Eukaryota; Viridiplantae; Streptophyta; Embryophyta; Tracheophyta; Spermatophyta; Magnoliophyta; eudicotyledons; Gunneridae; Pentapetalae; rosids; malvids; Brassicales; Brassicaceae; Camelineae; Arabidopsis	APT4_ARATH	283	E:3e-96	RecName: Full=Adenine phosphoribosyltransferase 4;^Eukaryota; Viridiplantae; Streptophyta; Embryophyta; Tracheophyta; Spermatophyta; Magnoliophyta; eudicotyledons; Gunneridae; Pentapetalae; rosids; malvids; Brassicales; Brassicaceae; Camelineae; Arabidopsis	PF00156.26	Pribosyltran	Phosphoribosyl transferase domain	COG0503	Catalyzes a salvage reaction resulting in the formation of AMP, that is energically less costly than de novo synthesis (By similarity)	.	.	.	GO:0006168|adenine salvage;GO:0044209|AMP salvage;GO:0006166|purine ribonucleoside salvageGO:0009116|nucleoside metabolic process	GO:0003999|adenine phosphoribosyltransferase activity	GO:0005829|cytosol	K00759|APRT, apt; adenine phosphoribosyltransferase [EC:2.4.2.7]	map01100|Metabolic pathways;map00230|Purine metabolism
TRINITY_DN25036_c0_g1	56	61	171	56.4184	26	10	16	2.51593	1.45736e-05	0.000453007	up	yes	Gene.9723::TRINITY_DN25036_c0_g1::g.9723::m.9723	2-1060[-]	.	.	.	.	gi|255541150|ref|XP_002511639.1|	422	E:5e-144	PREDICTED: metalloendoproteinase 4-MMP [Ricinus communis]	4MMP_ARATH	339	E:7e-113	RecName: Full=Metalloendoproteinase 4-MMP {ECO:0000303|PubMed:10574937};^Eukaryota; Viridiplantae; Streptophyta; Embryophyta; Tracheophyta; Spermatophyta; Magnoliophyta; eudicotyledons; Gunneridae; Pentapetalae; rosids; malvids; Brassicales; Brassicaceae; Camelineae; Arabidopsis	4MMP_ARATH	337	E:2e-112	RecName: Full=Metalloendoproteinase 4-MMP {ECO:0000303|PubMed:10574937};^Eukaryota; Viridiplantae; Streptophyta; Embryophyta; Tracheophyta; Spermatophyta; Magnoliophyta; eudicotyledons; Gunneridae; Pentapetalae; rosids; malvids; Brassicales; Brassicaceae; Camelineae; Arabidopsis	PF01471.17	PG_binding_1	Putative peptidoglycan binding domain	ENOG410XQ5D	matrix metallopeptidase	sigP:1^27^0.887^YES	.	.	GO:0006508|proteolysis	GO:0004222|metalloendopeptidase activity;GO:0008270|zinc ion bindingGO:0004222|metalloendopeptidase activity;GO:0008270|zinc ion binding	GO:0031225|anchored component of membrane;GO:0031012|extracellular matrix;GO:0005886|plasma membraneGO:0031012|extracellular matrix	.	.
TRINITY_DN18446_c0_g1	807	915	786	508.187	182	181	109	2.51387	1.54712e-21	1.07003e-18	up	yes	Gene.16405::TRINITY_DN18446_c0_g1::g.16405::m.16405	151-1449[+]	.	.	.	.	gi|568860052|ref|XP_006483542.1|	598	E:0	PREDICTED: probable sarcosine oxidase [Citrus sinensis]	SOX_ARATH	544	E:0	RecName: Full=Probable sarcosine oxidase;^Eukaryota; Viridiplantae; Streptophyta; Embryophyta; Tracheophyta; Spermatophyta; Magnoliophyta; eudicotyledons; Gunneridae; Pentapetalae; rosids; malvids; Brassicales; Brassicaceae; Camelineae; Arabidopsis	SOX_ARATH	545	E:0	RecName: Full=Probable sarcosine oxidase;^Eukaryota; Viridiplantae; Streptophyta; Embryophyta; Tracheophyta; Spermatophyta; Magnoliophyta; eudicotyledons; Gunneridae; Pentapetalae; rosids; malvids; Brassicales; Brassicaceae; Camelineae; Arabidopsis	PF01266.23	DAO	FAD dependent oxidoreductase	COG0665	Catalyzes the last two steps in the biosynthesis of 5- methylaminomethyl-2-thiouridine (mnm(5)s(2)U) at the wobble position (U34) in tRNA. Catalyzes the FAD-dependent demodification of cmnm(5)s(2)U34 to nm(5)s(2)U34, followed by the transfer of a methyl group from S-adenosyl-L-methionine to nm(5)s(2)U34, to form mnm(5)s(2)U34 (By similarity)	.	.	.	GO:0046653|tetrahydrofolate metabolic processGO:0055114|oxidation-reduction process	GO:0008115|sarcosine oxidase activityGO:0016491|oxidoreductase activity	.	K00306|PIPOX; sarcosine oxidase / L-pipecolate oxidase [EC:1.5.3.1 1.5.3.7]	map00310|Lysine degradation;map00260|Glycine, serine and threonine metabolism;map01100|Metabolic pathways;map04146|Peroxisome
TRINITY_DN21839_c2_g1	964	1188	2382	897.858	343	252	237	2.51151	1.87321e-14	5.18225e-12	up	yes	.	.	gi|778658921|ref|XM_004148720.2|	128	E:4e-26	PREDICTED: Cucumis sativus fasciclin-like arabinogalactan protein 12 (LOC101212900), mRNA	gi|511774046|gb|AGN92421.1|	198	E:2e-58	putative fasciclin-like arabinogalactan protein 1, partial [Centaurium erythraea]	FLA12_ARATH	181	E:1e-52	RecName: Full=Fasciclin-like arabinogalactan protein 12;^Eukaryota; Viridiplantae; Streptophyta; Embryophyta; Tracheophyta; Spermatophyta; Magnoliophyta; eudicotyledons; Gunneridae; Pentapetalae; rosids; malvids; Brassicales; Brassicaceae; Camelineae; Arabidopsis	.	.	.	.	.	.	.	ENOG41106XV	Fasciclin domain	.	.	.	GO:0009834|plant-type secondary cell wall biogenesis	.	GO:0031225|anchored component of membrane;GO:0005886|plasma membrane	.	.
TRINITY_DN13154_c0_g1	151	97	245	96.6094	10	63	18	2.50827	2.81394e-05	0.000779536	up	yes	Gene.6683::TRINITY_DN13154_c0_g1::g.6683::m.6683	112-648[-]	gi|596299585|ref|XM_007227595.1|	255	E:1e-64	Prunus persica hypothetical protein (PRUPE_ppa015046mg) mRNA, complete cds	gi|590580677|ref|XP_007014137.1|	258	E:2e-84	STS14 protein, putative [Theobroma cacao]	PR1_MEDTR	208	E:3e-66	RecName: Full=Pathogenesis-related protein PR-1;^Eukaryota; Viridiplantae; Streptophyta; Embryophyta; Tracheophyta; Spermatophyta; Magnoliophyta; eudicotyledons; Gunneridae; Pentapetalae; rosids; fabids; Fabales; Fabaceae; Papilionoideae; Trifolieae; Medicago	PR1_MEDTR	208	E:7e-67	RecName: Full=Pathogenesis-related protein PR-1;^Eukaryota; Viridiplantae; Streptophyta; Embryophyta; Tracheophyta; Spermatophyta; Magnoliophyta; eudicotyledons; Gunneridae; Pentapetalae; rosids; fabids; Fabales; Fabaceae; Papilionoideae; Trifolieae; Medicago	PF00188.25	CAP	Cysteine-rich secretory protein family	.	.	.	ExpAA=14.08^PredHel=1^Topology=o15-34i	.	GO:0006952|defense response;GO:0009607|response to biotic stimulus	.	GO:0005576|extracellular region	.	.
TRINITY_DN17836_c0_g5	504	76	572	220.666	84	76	46	2.50669	5.79811e-06	0.000207552	up	yes	Gene.19478::TRINITY_DN17836_c0_g5::g.19478::m.19478	174-560[-]	gi|694393495|ref|XM_009373909.1|	254	E:4e-64	PREDICTED: Pyrus x bretschneideri dCTP pyrophosphatase 1-like (LOC103961366), mRNA	gi|661892793|emb|CDP03951.1|	154	E:4e-44	unnamed protein product [Coffea canephora]	DCTP1_RAT	79.7	E:7e-17	RecName: Full=dCTP pyrophosphatase 1;^Eukaryota; Metazoa; Chordata; Craniata; Vertebrata; Euteleostomi; Mammalia; Eutheria; Euarchontoglires; Glires; Rodentia; Myomorpha; Muroidea; Muridae; Murinae; Rattus	DCTP1_RAT	122	E:6e-34	RecName: Full=dCTP pyrophosphatase 1;^Eukaryota; Metazoa; Chordata; Craniata; Vertebrata; Euteleostomi; Mammalia; Eutheria; Euarchontoglires; Glires; Rodentia; Myomorpha; Muroidea; Muridae; Murinae; Rattus	PF03819.16	MazG	MazG nucleotide pyrophosphohydrolase domain	ENOG4111PYX	dCTP pyrophosphatase 1	.	.	.	GO:0006253|dCTP catabolic process;GO:0042262|DNA protection;GO:0009143|nucleoside triphosphate catabolic process;GO:0051289|protein homotetramerizationGO:0009143|nucleoside triphosphate catabolic process	GO:0047840|dCTP diphosphatase activity;GO:0042802|identical protein binding;GO:0000287|magnesium ion binding;GO:0047429|nucleoside-triphosphate diphosphatase activity;GO:0032556|pyrimidine deoxyribonucleotide bindingGO:0047429|nucleoside-triphosphate diphosphatase activity	GO:0005829|cytosol;GO:0005739|mitochondrion;GO:0005634|nucleus	K16904|DCTPP1; dCTP diphosphatase [EC:3.6.1.12]	map01100|Metabolic pathways;map00240|Pyrimidine metabolism
TRINITY_DN22805_c1_g2	74	22	39	26.486	7	13	5	2.49522	0.000230555	0.00432652	up	yes	.	.	.	.	.	.	.	.	.	.	.	.	.	.	.	.	.	.	.	.	.	.	.	.	.	.	.	.	.	.	.
TRINITY_DN20091_c0_g3	5138	4734	5091	3020.47	1017	1244	633	2.46535	1.42679e-24	1.31574e-21	up	yes	Gene.4843::TRINITY_DN20091_c0_g3::g.4843::m.4843	2-340[+]	gi|330318637|gb|HM003265.1|	350	E:1e-92	Camellia sinensis clone U10BcDNA 3028 adenine phosphoribosyltransferase mRNA, complete cds	gi|694438435|ref|XP_009346191.1|	169	E:2e-46	PREDICTED: adenine phosphoribosyltransferase 5-like isoform X2 [Pyrus x bretschneideri]	APT5_ARATH	152	E:1e-41	RecName: Full=Adenine phosphoribosyltransferase 5;^Eukaryota; Viridiplantae; Streptophyta; Embryophyta; Tracheophyta; Spermatophyta; Magnoliophyta; eudicotyledons; Gunneridae; Pentapetalae; rosids; malvids; Brassicales; Brassicaceae; Camelineae; Arabidopsis	APT5_ARATH	177	E:1e-55	RecName: Full=Adenine phosphoribosyltransferase 5;^Eukaryota; Viridiplantae; Streptophyta; Embryophyta; Tracheophyta; Spermatophyta; Magnoliophyta; eudicotyledons; Gunneridae; Pentapetalae; rosids; malvids; Brassicales; Brassicaceae; Camelineae; Arabidopsis	.	.	.	COG0503	Catalyzes a salvage reaction resulting in the formation of AMP, that is energically less costly than de novo synthesis (By similarity)	.	.	.	GO:0006168|adenine salvage;GO:0044209|AMP salvage;GO:0006166|purine ribonucleoside salvage	GO:0003999|adenine phosphoribosyltransferase activity	GO:0005829|cytosol	K00759|APRT, apt; adenine phosphoribosyltransferase [EC:2.4.2.7]	map01100|Metabolic pathways;map00230|Purine metabolism
TRINITY_DN21349_c4_g1	2016	884	2173	996.898	598	300	60	2.464	0.00431594	0.041846	up	yes	Gene.8301::TRINITY_DN21349_c4_g1::g.8301::m.8301	124-756[-]	gi|590634964|ref|XM_007028451.1|	464	E:3e-127	Theobroma cacao Type-a response regulator (TCM_024355) mRNA, complete cds	gi|590634965|ref|XP_007028513.1|	283	E:5e-91	Type-a response regulator [Theobroma cacao]	ARR9_ARATH	241	E:9e-76	RecName: Full=Two-component response regulator ARR9;^Eukaryota; Viridiplantae; Streptophyta; Embryophyta; Tracheophyta; Spermatophyta; Magnoliophyta; eudicotyledons; Gunneridae; Pentapetalae; rosids; malvids; Brassicales; Brassicaceae; Camelineae; Arabidopsis	ARR9_ARATH	265	E:1e-87	RecName: Full=Two-component response regulator ARR9;^Eukaryota; Viridiplantae; Streptophyta; Embryophyta; Tracheophyta; Spermatophyta; Magnoliophyta; eudicotyledons; Gunneridae; Pentapetalae; rosids; malvids; Brassicales; Brassicaceae; Camelineae; Arabidopsis	PF00072.23	Response_reg	Response regulator receiver domain	COG5641	Transcription factor	.	.	.	GO:0007623|circadian rhythm;GO:0009736|cytokinin-activated signaling pathway;GO:0000160|phosphorelay signal transduction system;GO:0006355|regulation of transcription, DNA-templated;GO:0009735|response to cytokinin;GO:0006351|transcription, DNA-templatedGO:0000160|phosphorelay signal transduction system	GO:0000156|phosphorelay response regulator activity	GO:0005634|nucleus	K14492|ARR-A; two-component response regulator ARR-A family	map04075|Plant hormone signal transduction
TRINITY_DN5765_c0_g1	57	57	61	35.4141	13	12	9	2.45247	3.24264e-07	1.73744e-05	up	yes	Gene.441::TRINITY_DN5765_c0_g1::g.441::m.441	53-568[-]	.	.	.	.	gi|802778695|ref|XP_012091215.1|	109	E:2e-27	PREDICTED: uncharacterized protein LOC105649233 [Jatropha curcas]	.	.	.	.	.	.	.	.	.	.	.	.	.	.	.	.	.	.	.	.	.
TRINITY_DN16878_c0_g1	167	78	123	73.0682	22	39	10	2.45006	1.02804e-06	4.70096e-05	up	yes	Gene.37215::TRINITY_DN16878_c0_g1::g.37215::m.37215	273-1046[+]	gi|1000948575|ref|XM_015724719.1|	185	E:3e-43	PREDICTED: Ricinus communis transcription repressor KAN1 (LOC8267531), mRNA	gi|661889756|emb|CDP06476.1|	262	E:7e-82	unnamed protein product [Coffea canephora]	PHL7_ARATH	161	E:2e-44	RecName: Full=Myb family transcription factor PHL7 {ECO:0000305};^Eukaryota; Viridiplantae; Streptophyta; Embryophyta; Tracheophyta; Spermatophyta; Magnoliophyta; eudicotyledons; Gunneridae; Pentapetalae; rosids; malvids; Brassicales; Brassicaceae; Camelineae; Arabidopsis	PHL7_ARATH	166	E:6e-48	RecName: Full=Myb family transcription factor PHL7 {ECO:0000305};^Eukaryota; Viridiplantae; Streptophyta; Embryophyta; Tracheophyta; Spermatophyta; Magnoliophyta; eudicotyledons; Gunneridae; Pentapetalae; rosids; malvids; Brassicales; Brassicaceae; Camelineae; Arabidopsis	PF00249.30	Myb_DNA-binding	Myb-like DNA-binding domain	ENOG4111GBR	Myb-like DNA-binding domain	.	.	.	GO:0006355|regulation of transcription, DNA-templated;GO:0006351|transcription, DNA-templated	GO:0003677|DNA binding;GO:0003700|transcription factor activity, sequence-specific DNA binding	GO:0005634|nucleus	.	.
TRINITY_DN23405_c0_g1	216	41	177	84.3105	30	38	14	2.44477	2.56872e-05	0.000723487	up	yes	.	.	gi|389403287|gb|JN673818.2|	233	E:9e-58	Millettia pinnata chloroplast, complete genome	gi|788229824|ref|YP_009128031.1|	172	E:9e-44	conserved hypothetical protein ycf2 (chloroplast) [Actinidia chinensis]	YCF2_POPAL	128	E:2e-30	RecName: Full=Protein Ycf2 {ECO:0000255|HAMAP-Rule:MF_01330};^Eukaryota; Viridiplantae; Streptophyta; Embryophyta; Tracheophyta; Spermatophyta; Magnoliophyta; eudicotyledons; Gunneridae; Pentapetalae; rosids; fabids; Malpighiales; Salicaceae; Saliceae; Populus	.	.	.	.	.	.	.	.	.	.	.	.	.	GO:0005524|ATP binding	GO:0009570|chloroplast stroma	.	.
TRINITY_DN14013_c0_g1	84	24	97	39.9542	10	4	24	2.44251	0.000722694	0.0105413	up	yes	Gene.330::TRINITY_DN14013_c0_g1::g.330::m.330	563-874[+]	gi|1002865922|ref|XM_015840404.1|	104	E:6e-19	PREDICTED: Oryza brachyantha ethylene-responsive transcription factor ERF109-like (LOC102720902), partial mRNA	gi|755257693|gb|AJK26922.1|	139	E:1e-36	ethylene response factor protein 2 [Betula platyphylla]	EF109_ARATH	92.4	E:2e-20	RecName: Full=Ethylene-responsive transcription factor ERF109;^Eukaryota; Viridiplantae; Streptophyta; Embryophyta; Tracheophyta; Spermatophyta; Magnoliophyta; eudicotyledons; Gunneridae; Pentapetalae; rosids; malvids; Brassicales; Brassicaceae; Camelineae; Arabidopsis	.	.	.	.	.	.	.	.	.	.	ExpAA=20.04^PredHel=1^Topology=i81-103o	.	.	.	.	.	.
TRINITY_DN17063_c4_g5	70	21	66	30.7314	4	17	9	2.43616	0.000380562	0.00639691	up	yes	.	.	.	.	.	.	.	.	.	.	.	.	.	.	.	.	.	.	.	.	.	.	.	.	.	.	.	.	.	.	.
TRINITY_DN19590_c2_g2	609	724	1259	519.593	133	212	160	2.43436	1.97642e-15	6.24888e-13	up	yes	Gene.8289::TRINITY_DN19590_c2_g2::g.8289::m.8289	270-1328[-]	gi|1000979735|ref|XM_015715325.1|	71.3	E:1e-08	PREDICTED: Ricinus communis protein trichome birefringence-like 38 (LOC8284404), transcript variant X2, mRNA	gi|697162748|ref|XP_009590179.1|	466	E:2e-159	PREDICTED: protein trichome birefringence-like 41 [Nicotiana tomentosiformis]	TBL41_ARATH	416	E:1e-140	RecName: Full=Protein trichome birefringence-like 41;^Eukaryota; Viridiplantae; Streptophyta; Embryophyta; Tracheophyta; Spermatophyta; Magnoliophyta; eudicotyledons; Gunneridae; Pentapetalae; rosids; malvids; Brassicales; Brassicaceae; Camelineae; Arabidopsis	TBL41_ARATH	437	E:2e-151	RecName: Full=Protein trichome birefringence-like 41;^Eukaryota; Viridiplantae; Streptophyta; Embryophyta; Tracheophyta; Spermatophyta; Magnoliophyta; eudicotyledons; Gunneridae; Pentapetalae; rosids; malvids; Brassicales; Brassicaceae; Camelineae; Arabidopsis	PF14416.5	PMR5N	PMR5 N terminal Domain	ENOG41118PY	Pfam:DUF231	sigP:1^29^0.814^YES	.	.	GO:0071554|cell wall organization or biogenesis	GO:0016413|O-acetyltransferase activity	GO:0005794|Golgi apparatus;GO:0016021|integral component of membrane	.	.
TRINITY_DN21630_c1_g3	255	96	274	123.09	21	79	23	2.40612	9.03631e-06	0.000303631	up	yes	Gene.14261::TRINITY_DN21630_c1_g3::g.14261::m.14261	21-1703[-]	gi|951018854|ref|XM_014656455.1|	196	E:2e-46	PREDICTED: Vigna radiata var. radiata protein HOTHEAD-like (LOC106770656), mRNA	gi|698589330|ref|XP_009779701.1|	715	E:0	PREDICTED: protein HOTHEAD-like isoform X2 [Nicotiana sylvestris]	HTH_ARATH	528	E:1e-179	RecName: Full=Protein HOTHEAD;^Eukaryota; Viridiplantae; Streptophyta; Embryophyta; Tracheophyta; Spermatophyta; Magnoliophyta; eudicotyledons; Gunneridae; Pentapetalae; rosids; malvids; Brassicales; Brassicaceae; Camelineae; Arabidopsis	HTH_ARATH	557	E:0	RecName: Full=Protein HOTHEAD;^Eukaryota; Viridiplantae; Streptophyta; Embryophyta; Tracheophyta; Spermatophyta; Magnoliophyta; eudicotyledons; Gunneridae; Pentapetalae; rosids; malvids; Brassicales; Brassicaceae; Camelineae; Arabidopsis	PF00732.18	GMC_oxred_N	GMC oxidoreductase	COG2303	oxidoreductase	sigP:1^27^0.75^YES	.	.	GO:0007267|cell-cell signaling;GO:0009553|embryo sac development;GO:0010430|fatty acid omega-oxidationGO:0055114|oxidation-reduction process	GO:0050660|flavin adenine dinucleotide binding;GO:0046593|mandelonitrile lyase activity;GO:0016614|oxidoreductase activity, acting on CH-OH group of donorsGO:0016614|oxidoreductase activity, acting on CH-OH group of donors;GO:0050660|flavin adenine dinucleotide binding	GO:0005576|extracellular region	K15403|ACE, HTH; fatty acid omega-hydroxy dehydrogenase [EC:1.1.-.-]	map00073|Cutin, suberine and wax biosynthesis
TRINITY_DN21509_c1_g1	57	40	27	25.3201	10	7	8	2.39944	8.72097e-05	0.00197489	up	yes	Gene.13833::TRINITY_DN21509_c1_g1::g.13833::m.13833	29-415[-]	gi|985453129|ref|XM_006481084.2|	300	E:5e-78	PREDICTED: Citrus sinensis alanine--glyoxylate aminotransferase 2 homolog 3, mitochondrial-like (LOC102615236), mRNA	gi|734420154|gb|KHN40660.1|	92.8	E:3e-30	Alanine--glyoxylate aminotransferase 2 like 3, mitochondrial [Glycine soja]	AGT23_ARATH	94.7	E:5e-21	RecName: Full=Alanine--glyoxylate aminotransferase 2 homolog 3, mitochondrial;^Eukaryota; Viridiplantae; Streptophyta; Embryophyta; Tracheophyta; Spermatophyta; Magnoliophyta; eudicotyledons; Gunneridae; Pentapetalae; rosids; malvids; Brassicales; Brassicaceae; Camelineae; Arabidopsis	AGT22_ARATH	69.7	E:3e-13	RecName: Full=Alanine--glyoxylate aminotransferase 2 homolog 2, mitochondrial;^Eukaryota; Viridiplantae; Streptophyta; Embryophyta; Tracheophyta; Spermatophyta; Magnoliophyta; eudicotyledons; Gunneridae; Pentapetalae; rosids; malvids; Brassicales; Brassicaceae; Camelineae; Arabidopsis	.	.	.	COG0160	transaminase activity	.	.	.	GO:0009853|photorespiration	GO:0008453|alanine-glyoxylate transaminase activity;GO:0042802|identical protein binding;GO:0030170|pyridoxal phosphate binding	GO:0005739|mitochondrion	K00827|AGXT2; alanine-glyoxylate transaminase / (R)-3-amino-2-methylpropionate-pyruvate transaminase [EC:2.6.1.44 2.6.1.40]	map00260|Glycine, serine and threonine metabolism;map00250|Alanine, aspartate and glutamate metabolism;map01100|Metabolic pathways;map00270|Cysteine and methionine metabolism;map01110|Biosynthesis of secondary metabolites
TRINITY_DN21749_c0_g1	3788	5202	5915	3043.97	788	953	1264	2.39576	2.12522e-19	1.13795e-16	up	yes	Gene.34186::TRINITY_DN21749_c0_g1::g.34186::m.34186	254-1891[-]	gi|590724667|ref|XM_007052472.1|	931	E:0	Theobroma cacao MATE efflux family protein (TCM_005883) mRNA, complete cds	gi|359487370|ref|XP_002275374.2|	737	E:0	PREDICTED: MATE efflux family protein FRD3-like [Vitis vinifera]	DTX43_ARATH	581	E:0	RecName: Full=Protein DETOXIFICATION 43 {ECO:0000303|PubMed:11739388};^Eukaryota; Viridiplantae; Streptophyta; Embryophyta; Tracheophyta; Spermatophyta; Magnoliophyta; eudicotyledons; Gunneridae; Pentapetalae; rosids; malvids; Brassicales; Brassicaceae; Camelineae; Arabidopsis	DTX43_ARATH	652	E:0	RecName: Full=Protein DETOXIFICATION 43 {ECO:0000303|PubMed:11739388};^Eukaryota; Viridiplantae; Streptophyta; Embryophyta; Tracheophyta; Spermatophyta; Magnoliophyta; eudicotyledons; Gunneridae; Pentapetalae; rosids; malvids; Brassicales; Brassicaceae; Camelineae; Arabidopsis	PF01554.17	MatE	MatE	COG0534	Mate efflux family protein	.	ExpAA=220.71^PredHel=9^Topology=o190-212i234-256o276-298i337-359o374-396i416-438o443-465i477-499o504-521i	.	GO:0006879|cellular iron ion homeostasis;GO:0071369|cellular response to ethylene stimulus;GO:0071281|cellular response to iron ion;GO:0071732|cellular response to nitric oxide;GO:0016036|cellular response to phosphate starvation;GO:0055072|iron ion homeostasis;GO:0030001|metal ion transport;GO:0009737|response to abscisic acidGO:0006855|drug transmembrane transport;GO:0055085|transmembrane trans…	GO:0015297|antiporter activity;GO:0015137|citrate transmembrane transporter activity;GO:0015238|drug transmembrane transporter activity;GO:0046873|metal ion transmembrane transporter activity;GO:0005215|transporter activityGO:0015238|drug transmembrane transporter activity;GO:0015297|antiporter activity	GO:0016021|integral component of membrane;GO:0005886|plasma membraneGO:0016020|membrane	.	.
TRINITY_DN20362_c0_g1	329	133	309	153.15	54	49	51	2.3717	2.52904e-11	3.83665e-09	up	yes	.	.	.	.	.	.	.	.	.	.	.	.	.	.	.	.	.	.	.	.	.	.	.	.	.	.	.	.	.	.	.
TRINITY_DN15923_c0_g1	231	84	449	149.54	66	78	10	2.35539	0.000311733	0.00544814	up	yes	Gene.23302::TRINITY_DN15923_c0_g1::g.23302::m.23302	2-1348[+]	gi|823216327|ref|XM_012585429.1|	359	E:2e-95	PREDICTED: Gossypium raimondii protein ALTERED XYLOGLUCAN 4-like (LOC105766105), mRNA	gi|225424775|ref|XP_002266929.1|	563	E:0	PREDICTED: protein ALTERED XYLOGLUCAN 4 [Vitis vinifera]	TBL27_ARATH	451	E:3e-154	RecName: Full=Protein ALTERED XYLOGLUCAN 4;^Eukaryota; Viridiplantae; Streptophyta; Embryophyta; Tracheophyta; Spermatophyta; Magnoliophyta; eudicotyledons; Gunneridae; Pentapetalae; rosids; malvids; Brassicales; Brassicaceae; Camelineae; Arabidopsis	TBL27_ARATH	467	E:1e-160	RecName: Full=Protein ALTERED XYLOGLUCAN 4;^Eukaryota; Viridiplantae; Streptophyta; Embryophyta; Tracheophyta; Spermatophyta; Magnoliophyta; eudicotyledons; Gunneridae; Pentapetalae; rosids; malvids; Brassicales; Brassicaceae; Camelineae; Arabidopsis	PF14416.5	PMR5N	PMR5 N terminal Domain	ENOG410YAVP	Pfam:DUF231	.	ExpAA=22.21^PredHel=1^Topology=i31-53o	.	GO:0010411|xyloglucan metabolic process	GO:0016413|O-acetyltransferase activity	GO:0005794|Golgi apparatus;GO:0000139|Golgi membrane;GO:0016021|integral component of membrane	.	.
TRINITY_DN21289_c2_g3	52	20	79	29.7582	14	3	13	2.35414	0.00107558	0.0143115	up	yes	.	.	.	.	.	.	.	.	.	.	.	.	.	.	.	.	.	.	.	.	.	.	.	.	.	.	.	.	.	.	.
TRINITY_DN17342_c0_g2	332	330	631	260.687	94	100	73	2.34467	2.29759e-14	6.15124e-12	up	yes	Gene.22263::TRINITY_DN17342_c0_g2::g.22263::m.22263	193-1242[-]	gi|764580903|ref|XM_011465618.1|	427	E:5e-116	PREDICTED: Fragaria vesca subsp. vesca transcription factor MYB86 (LOC105351431), mRNA	gi|225426160|ref|XP_002273004.1|	412	E:1e-138	PREDICTED: transcription factor MYB86 [Vitis vinifera]	MYB26_ARATH	192	E:2e-54	RecName: Full=Transcription factor MYB26 {ECO:0000305};^Eukaryota; Viridiplantae; Streptophyta; Embryophyta; Tracheophyta; Spermatophyta; Magnoliophyta; eudicotyledons; Gunneridae; Pentapetalae; rosids; malvids; Brassicales; Brassicaceae; Camelineae; Arabidopsis	MYB86_ARATH	207	E:9e-62	RecName: Full=Transcription factor MYB86;^Eukaryota; Viridiplantae; Streptophyta; Embryophyta; Tracheophyta; Spermatophyta; Magnoliophyta; eudicotyledons; Gunneridae; Pentapetalae; rosids; malvids; Brassicales; Brassicaceae; Camelineae; Arabidopsis	PF00249.30	Myb_DNA-binding	Myb-like DNA-binding domain	COG5147	Myblike DNAbinding domain containing protein	.	.	.	GO:0030154|cell differentiation;GO:0006357|regulation of transcription from RNA polymerase II promoter;GO:0006351|transcription, DNA-templated	GO:0000981|RNA polymerase II transcription factor activity, sequence-specific DNA binding;GO:0043565|sequence-specific DNA binding;GO:0001135|transcription factor activity, RNA polymerase II transcription factor recruiting;GO:0044212|transcription regulatory region DNA binding	GO:0005634|nucleus	K09422|MYBP; myb proto-oncogene protein, plant	.
TRINITY_DN15742_c1_g1	283	203	521	201.132	41	82	83	2.33895	3.52422e-09	3.2142e-07	up	yes	Gene.26574::TRINITY_DN15742_c1_g1::g.26574::m.26574	261-1820[-]	gi|118430823|gb|EF095544.1|	2702	E:0	Actinidia deliciosa proline dehydrogenase mRNA, complete cds	gi|118430824|gb|ABK91948.1|	838	E:0	proline dehydrogenase [Actinidia deliciosa]	PROD2_ARATH	488	E:2e-165	RecName: Full=Proline dehydrogenase 2, mitochondrial;^Eukaryota; Viridiplantae; Streptophyta; Embryophyta; Tracheophyta; Spermatophyta; Magnoliophyta; eudicotyledons; Gunneridae; Pentapetalae; rosids; malvids; Brassicales; Brassicaceae; Camelineae; Arabidopsis	PROD2_ARATH	538	E:0	RecName: Full=Proline dehydrogenase 2, mitochondrial;^Eukaryota; Viridiplantae; Streptophyta; Embryophyta; Tracheophyta; Spermatophyta; Magnoliophyta; eudicotyledons; Gunneridae; Pentapetalae; rosids; malvids; Brassicales; Brassicaceae; Camelineae; Arabidopsis	PF01619.17	Pro_dh	Proline dehydrogenase	COG0506	Proline dehydrogenase	.	.	.	GO:0006562|proline catabolic process;GO:0010133|proline catabolic process to glutamate;GO:0006970|response to osmotic stress;GO:0009414|response to water deprivation	GO:0071949|FAD binding;GO:0004657|proline dehydrogenase activity	GO:0005739|mitochondrion	K00318|PRODH; proline dehydrogenase [EC:1.5.-.-]	map01100|Metabolic pathways;map01110|Biosynthesis of secondary metabolites;map00330|Arginine and proline metabolism;map01130|Biosynthesis of antibiotics
TRINITY_DN25685_c0_g1	41	12	20	14.5873	4	6	5	2.33835	0.0032947	0.0343091	up	yes	Gene.26832::TRINITY_DN25685_c0_g1::g.26832::m.26832	385-765[-]	gi|590669052|ref|XM_007037603.1|	183	E:8e-43	Theobroma cacao Uncharacterized protein isoform 1 (TCM_014388) mRNA, complete cds	gi|590669053|ref|XP_007037665.1|	155	E:6e-41	Uncharacterized protein isoform 1 [Theobroma cacao]	.	.	.	.	.	.	.	.	.	.	.	.	.	.	.	.	.	.	.	.	.
TRINITY_DN12902_c0_g1	228	78	99	81.3974	37	30	17	2.33502	2.66963e-06	0.000108213	up	yes	Gene.34419::TRINITY_DN12902_c0_g1::g.34419::m.34419	3-584[-]	.	.	.	.	gi|697111001|ref|XP_009609375.1|	147	E:2e-41	PREDICTED: E3 ubiquitin-protein ligase RNF181-like [Nicotiana tomentosiformis]	RNG1L_ARATH	100	E:8e-24	RecName: Full=E3 ubiquitin-protein ligase RING1-like;^Eukaryota; Viridiplantae; Streptophyta; Embryophyta; Tracheophyta; Spermatophyta; Magnoliophyta; eudicotyledons; Gunneridae; Pentapetalae; rosids; malvids; Brassicales; Brassicaceae; Camelineae; Arabidopsis	RNG1L_ARATH	102	E:1e-24	RecName: Full=E3 ubiquitin-protein ligase RING1-like;^Eukaryota; Viridiplantae; Streptophyta; Embryophyta; Tracheophyta; Spermatophyta; Magnoliophyta; eudicotyledons; Gunneridae; Pentapetalae; rosids; malvids; Brassicales; Brassicaceae; Camelineae; Arabidopsis	PF13639.5	zf-RING_2	Ring finger domain	ENOG41121N2	zinc ion binding	.	.	.	GO:0043161|proteasome-mediated ubiquitin-dependent protein catabolic process;GO:0000209|protein polyubiquitination;GO:0042787|protein ubiquitination involved in ubiquitin-dependent protein catabolic process	GO:0046872|metal ion binding;GO:0061630|ubiquitin protein ligase activityGO:0046872|metal ion binding	.	K11982|RNF115_126; E3 ubiquitin-protein ligase RNF115/126 [EC:2.3.2.27]	.
TRINITY_DN21625_c0_g1	104	99	374	114.355	33	75	12	2.32658	0.000300118	0.00528558	up	yes	Gene.20103::TRINITY_DN21625_c0_g1::g.20103::m.20103	3-998[-]	gi|731373579|ref|XM_010653633.1|	374	E:6e-100	PREDICTED: Vitis vinifera transcription factor RAX1 (LOC100253313), mRNA	gi|296086356|emb|CBI31945.3|	315	E:8e-101	unnamed protein product [Vitis vinifera]	MY105_ARATH	230	E:2e-69	RecName: Full=Transcription factor MYB105 {ECO:0000305};^Eukaryota; Viridiplantae; Streptophyta; Embryophyta; Tracheophyta; Spermatophyta; Magnoliophyta; eudicotyledons; Gunneridae; Pentapetalae; rosids; malvids; Brassicales; Brassicaceae; Camelineae; Arabidopsis	MY105_ARATH	233	E:4e-72	RecName: Full=Transcription factor MYB105 {ECO:0000305};^Eukaryota; Viridiplantae; Streptophyta; Embryophyta; Tracheophyta; Spermatophyta; Magnoliophyta; eudicotyledons; Gunneridae; Pentapetalae; rosids; malvids; Brassicales; Brassicaceae; Camelineae; Arabidopsis	PF00249.30	Myb_DNA-binding	Myb-like DNA-binding domain	COG5147	Myblike DNAbinding domain containing protein	.	.	.	GO:0030154|cell differentiation;GO:0007275|multicellular organism development;GO:0010199|organ boundary specification between lateral organs and the meristem;GO:0006357|regulation of transcription from RNA polymerase II promoter;GO:0006355|regulation of transcription, DNA-templated;GO:0006351|transcription, DNA-templated	GO:0000981|RNA polymerase II transcription factor activity, sequence-specific DNA binding;GO:0043565|sequence-specific DNA binding;GO:0001135|transcription factor activity, RNA polymerase II transcription factor recruiting;GO:0003700|transcription factor activity, sequence-specific DNA binding;GO:0044212|transcription regulatory region DNA binding	GO:0005634|nucleus	.	.
TRINITY_DN19966_c3_g2	35	17	14	13.4346	5	7	2	2.32448	0.00541048	0.0492507	up	yes	.	.	.	.	.	.	.	.	.	.	.	.	.	.	.	.	.	.	.	.	.	.	.	.	.	.	.	.	.	.	.
TRINITY_DN20706_c1_g1	45	32	102	35.647	2	18	17	2.3181	0.00171869	0.0207404	up	yes	Gene.4440::TRINITY_DN20706_c1_g1::g.4440::m.4440	9-1160[-]	gi|731401676|ref|XM_002271595.3|	479	E:1e-131	PREDICTED: Vitis vinifera GDSL esterase/lipase 5 (LOC100253135), mRNA	gi|297742940|emb|CBI35807.3|	488	E:5e-169	unnamed protein product [Vitis vinifera]	GLIP5_ARATH	392	E:2e-132	RecName: Full=GDSL esterase/lipase 5;^Eukaryota; Viridiplantae; Streptophyta; Embryophyta; Tracheophyta; Spermatophyta; Magnoliophyta; eudicotyledons; Gunneridae; Pentapetalae; rosids; malvids; Brassicales; Brassicaceae; Camelineae; Arabidopsis	GLIP5_ARATH	421	E:6e-144	RecName: Full=GDSL esterase/lipase 5;^Eukaryota; Viridiplantae; Streptophyta; Embryophyta; Tracheophyta; Spermatophyta; Magnoliophyta; eudicotyledons; Gunneridae; Pentapetalae; rosids; malvids; Brassicales; Brassicaceae; Camelineae; Arabidopsis	PF00657.21	Lipase_GDSL	GDSL-like Lipase/Acylhydrolase	COG3240	GDSL esterase lipase	.	ExpAA=17.69^PredHel=1^Topology=i12-29o	.	GO:0016042|lipid catabolic process	GO:0016298|lipase activityGO:0016788|hydrolase activity, acting on ester bonds	GO:0005576|extracellular region	.	.
TRINITY_DN18099_c4_g1	280	151	318	150.392	52	79	27	2.31295	1.25706e-08	1.01291e-06	up	yes	Gene.9473::TRINITY_DN18099_c4_g1::g.9473::m.9473	1266-1592[-]	gi|764646307|ref|XM_011459251.1|	156	E:3e-34	PREDICTED: Fragaria vesca subsp. vesca ADP-ribosylation factor GTPase-activating protein AGD3 (LOC101314822), mRNA	gi|659108327|ref|XP_008454140.1|	137	E:9e-32	PREDICTED: ADP-ribosylation factor GTPase-activating protein AGD3 [Cucumis melo]	AGD3_ARATH	125	E:5e-29	RecName: Full=ADP-ribosylation factor GTPase-activating protein AGD3;^Eukaryota; Viridiplantae; Streptophyta; Embryophyta; Tracheophyta; Spermatophyta; Magnoliophyta; eudicotyledons; Gunneridae; Pentapetalae; rosids; malvids; Brassicales; Brassicaceae; Camelineae; Arabidopsis	AGD3_ARATH	103	E:4e-25	RecName: Full=ADP-ribosylation factor GTPase-activating protein AGD3;^Eukaryota; Viridiplantae; Streptophyta; Embryophyta; Tracheophyta; Spermatophyta; Magnoliophyta; eudicotyledons; Gunneridae; Pentapetalae; rosids; malvids; Brassicales; Brassicaceae; Camelineae; Arabidopsis	.	.	.	COG5347	domain, ankyrin repeat and PH domain	.	.	.	GO:0006897|endocytosis;GO:0009965|leaf morphogenesis;GO:0010087|phloem or xylem histogenesis;GO:0009733|response to auxin;GO:0010051|xylem and phloem pattern formation	GO:0005096|GTPase activator activity;GO:0046872|metal ion binding;GO:0035091|phosphatidylinositol binding	GO:0005829|cytosol;GO:0005886|plasma membrane;GO:0030140|trans-Golgi network transport vesicle	K12489|ACAP; Arf-GAP with coiled-coil, ANK repeat and PH domain-containing protein	map04144|Endocytosis
TRINITY_DN21886_c1_g5	222	171	252	131.107	58	48	31	2.31091	2.20716e-13	5.1601e-11	up	yes	Gene.30226::TRINITY_DN21886_c1_g5::g.30226::m.30226	211-597[+]	.	.	.	.	.	.	.	.	.	.	.	.	.	.	.	.	.	.	.	.	.	.	.	.	.	.	.	.	.
TRINITY_DN20520_c0_g10	29043	35646	29934	19647.6	6500	6342	7576	2.30987	1.75651e-27	2.2428e-24	up	yes	.	.	gi|566180694|ref|XM_002310105.2|	111	E:4e-21	Populus trichocarpa hypothetical protein (POPTR_0007s11020g) mRNA, complete cds	gi|661894052|emb|CDP02493.1|	158	E:5e-44	unnamed protein product [Coffea canephora]	.	.	.	.	.	.	.	.	.	.	.	.	.	.	.	.	.	.	.	.	.
TRINITY_DN17897_c2_g1	2154	3137	2287	1585.5	332	675	652	2.30174	1.07004e-12	2.20641e-10	up	yes	Gene.4670::TRINITY_DN17897_c2_g1::g.4670::m.4670	3-1067[-]	gi|559236|gb|L36982.1|PUMHRGP	250	E:8e-63	Petroselinum crispum (clone ELI 09) tyrosine-rich hydroxyproline-rich glycoprotein (HRGP) mRNA, partial cds	gi|559237|gb|AAA98492.1|	188	E:3e-54	tyrosine-rich hydroxyproline-rich glycoprotein, partial [Petroselinum crispum]	.	.	.	.	.	.	.	.	PF01190.16	Pollen_Ole_e_I	Pollen proteins Ole e I like	.	.	.	.	.	GO:0009664|plant-type cell wall organization	GO:0005199|structural constituent of cell wall	.	.	.
TRINITY_DN17399_c1_g1	305	149	487	187.396	18	113	67	2.29758	3.94782e-05	0.00103115	up	yes	Gene.11920::TRINITY_DN17399_c1_g1::g.11920::m.11920	209-1282[-]	gi|590587540|ref|XM_007015929.1|	732	E:0	Theobroma cacao GDSL esterase/lipase isoform 1 (TCM_041540) mRNA, complete cds	gi|743792339|ref|XP_011044241.1|	585	E:0	PREDICTED: GDSL esterase/lipase At5g22810 [Populus euphratica]	GDL78_ARATH	498	E:6e-174	RecName: Full=GDSL esterase/lipase At5g22810;^Eukaryota; Viridiplantae; Streptophyta; Embryophyta; Tracheophyta; Spermatophyta; Magnoliophyta; eudicotyledons; Gunneridae; Pentapetalae; rosids; malvids; Brassicales; Brassicaceae; Camelineae; Arabidopsis	GDL78_ARATH	502	E:1e-176	RecName: Full=GDSL esterase/lipase At5g22810;^Eukaryota; Viridiplantae; Streptophyta; Embryophyta; Tracheophyta; Spermatophyta; Magnoliophyta; eudicotyledons; Gunneridae; Pentapetalae; rosids; malvids; Brassicales; Brassicaceae; Camelineae; Arabidopsis	PF00657.21	Lipase_GDSL	GDSL-like Lipase/Acylhydrolase	COG3240	GDSL esterase lipase	.	ExpAA=22.33^PredHel=1^Topology=i12-34o	.	GO:0016042|lipid catabolic process	GO:0016788|hydrolase activity, acting on ester bondsGO:0016788|hydrolase activity, acting on ester bonds	GO:0005576|extracellular region	.	.
TRINITY_DN19101_c0_g4	501	825	552	395.139	83	187	147	2.29106	3.50431e-10	4.01159e-08	up	yes	.	.	gi|970052378|ref|XM_015232311.1|	209	E:3e-51	PREDICTED: Solanum pennellii extensin-2-like (LOC107031093), transcript variant X3, mRNA	.	.	.	.	.	.	.	.	.	.	.	.	.	.	.	.	.	.	.	.	.	.	.	.	.
TRINITY_DN12362_c0_g1	84	34	209	64.4245	13	38	18	2.27823	0.000409494	0.00676482	up	yes	Gene.2402::TRINITY_DN12362_c0_g1::g.2402::m.2402	367-666[-]	.	.	.	.	.	.	.	.	.	.	.	.	.	.	.	.	.	.	.	.	.	.	.	.	.	.	.	.	.
TRINITY_DN17067_c1_g1	175	72	365	121.017	19	80	31	2.2774	0.000151596	0.00309322	up	yes	Gene.21533::TRINITY_DN17067_c1_g1::g.21533::m.21533	2-985[+]	gi|697185065|ref|XM_009603259.1|	403	E:7e-109	PREDICTED: Nicotiana tomentosiformis protein CUP-SHAPED COTYLEDON 3-like (LOC104096827), mRNA	gi|743930144|ref|XP_011009316.1|	405	E:2e-137	PREDICTED: NAC domain-containing protein 100-like [Populus euphratica]	NAC79_ARATH	259	E:2e-81	RecName: Full=NAC domain-containing protein 79 {ECO:0000303|PubMed:15029955};^Eukaryota; Viridiplantae; Streptophyta; Embryophyta; Tracheophyta; Spermatophyta; Magnoliophyta; eudicotyledons; Gunneridae; Pentapetalae; rosids; malvids; Brassicales; Brassicaceae; Camelineae; Arabidopsis	NAC79_ARATH	261	E:4e-83	RecName: Full=NAC domain-containing protein 79 {ECO:0000303|PubMed:15029955};^Eukaryota; Viridiplantae; Streptophyta; Embryophyta; Tracheophyta; Spermatophyta; Magnoliophyta; eudicotyledons; Gunneridae; Pentapetalae; rosids; malvids; Brassicales; Brassicaceae; Camelineae; Arabidopsis	PF02365.14	NAM	No apical meristem (NAM) protein	ENOG410Y9QZ	NAC domain-containing protein	.	.	.	GO:0006351|transcription, DNA-templatedGO:0006355|regulation of transcription, DNA-templated	GO:0003677|DNA binding;GO:0003700|transcription factor activity, sequence-specific DNA bindingGO:0003677|DNA binding	GO:0005634|nucleus	.	.
TRINITY_DN14634_c0_g1	3915	5008	6123	3106.19	978	1021	1292	2.27498	4.31153e-22	3.11161e-19	up	yes	Gene.36621::TRINITY_DN14634_c0_g1::g.36621::m.36621	186-1169[-]	gi|1143380|emb|Z49063.1|	2080	E:0	A.deliciosa pgip mRNA for polygalacturonase inhibitor	gi|1143381|emb|CAA88846.1|	621	E:0	polygalacturonase inhibitor [Actinidia deliciosa]	PGIP_VITVI	462	E:2e-158	RecName: Full=Polygalacturonase inhibitor {ECO:0000250|UniProtKB:P58822};^Eukaryota; Viridiplantae; Streptophyta; Embryophyta; Tracheophyta; Spermatophyta; Magnoliophyta; eudicotyledons; Gunneridae; Pentapetalae; rosids; Vitales; Vitaceae; Vitis	PGIP_VITVI	471	E:2e-165	RecName: Full=Polygalacturonase inhibitor {ECO:0000250|UniProtKB:P58822};^Eukaryota; Viridiplantae; Streptophyta; Embryophyta; Tracheophyta; Spermatophyta; Magnoliophyta; eudicotyledons; Gunneridae; Pentapetalae; rosids; Vitales; Vitaceae; Vitis	PF08263.11	LRRNT_2	Leucine rich repeat N-terminal domain	ENOG410YB0Y	polygalacturonase inhibiting protein	sigP:1^21^0.883^YES	.	.	GO:0006952|defense response	GO:0005515|protein binding	GO:0005618|cell wall;GO:0005576|extracellular region;GO:0016020|membrane	.	.
TRINITY_DN13697_c0_g1	161	97	128	78.8232	32	8	43	2.2698	2.68812e-05	0.000749917	up	yes	Gene.14060::TRINITY_DN13697_c0_g1::g.14060::m.14060	3-590[-]	gi|743781728|ref|XM_011004369.1|	387	E:3e-104	PREDICTED: Populus euphratica LOB domain-containing protein 12-like (LOC105109587), mRNA	gi|567886568|ref|XP_006435806.1|	280	E:1e-93	hypothetical protein CICLE_v10032929mg [Citrus clementina]	LBD12_ARATH	227	E:9e-74	RecName: Full=LOB domain-containing protein 12;^Eukaryota; Viridiplantae; Streptophyta; Embryophyta; Tracheophyta; Spermatophyta; Magnoliophyta; eudicotyledons; Gunneridae; Pentapetalae; rosids; malvids; Brassicales; Brassicaceae; Camelineae; Arabidopsis	LBD12_ARATH	227	E:8e-74	RecName: Full=LOB domain-containing protein 12;^Eukaryota; Viridiplantae; Streptophyta; Embryophyta; Tracheophyta; Spermatophyta; Magnoliophyta; eudicotyledons; Gunneridae; Pentapetalae; rosids; malvids; Brassicales; Brassicaceae; Camelineae; Arabidopsis	PF03195.13	LOB	Lateral organ boundaries (LOB) domain	ENOG410YM9V	LOB domain-containing protein	.	.	.	GO:0009965|leaf morphogenesis;GO:0010016|shoot system morphogenesis	GO:0003677|DNA binding	.	.	.
TRINITY_DN14802_c0_g1	715	1236	1113	641.674	161	375	157	2.26413	1.87253e-09	1.8071e-07	up	yes	.	.	.	.	.	.	.	.	.	.	.	.	.	.	.	.	.	.	.	.	.	.	.	.	.	.	.	.	.	.	.
TRINITY_DN22345_c2_g1	11949	11841	13241	7654.49	2900	2753	2572	2.25676	1.4225e-54	5.90304e-51	up	yes	Gene.13851::TRINITY_DN22345_c2_g1::g.13851::m.13851	376-2601[-]	gi|758375774|gb|KP053412.1|	2457	E:0	Camellia sinensis tonoplast monosaccharide transporters 1 mRNA, complete cds	gi|590595661|ref|XP_007018119.1|	1170	E:0	Tonoplast monosaccharide transporter2 isoform 1 [Theobroma cacao]	MSSP2_ARATH	945	E:0	RecName: Full=Monosaccharide-sensing protein 2;^Eukaryota; Viridiplantae; Streptophyta; Embryophyta; Tracheophyta; Spermatophyta; Magnoliophyta; eudicotyledons; Gunneridae; Pentapetalae; rosids; malvids; Brassicales; Brassicaceae; Camelineae; Arabidopsis	MSSP2_ARATH	1029	E:0	RecName: Full=Monosaccharide-sensing protein 2;^Eukaryota; Viridiplantae; Streptophyta; Embryophyta; Tracheophyta; Spermatophyta; Magnoliophyta; eudicotyledons; Gunneridae; Pentapetalae; rosids; malvids; Brassicales; Brassicaceae; Camelineae; Arabidopsis	PF00083.23	Sugar_tr	Sugar (and other) transporter	ENOG410XNQK	Transporter	.	ExpAA=223.88^PredHel=10^Topology=i41-58o73-90i97-119o134-156i161-183o566-588i595-617o627-649i662-684o689-711i	.	GO:0046323|glucose import;GO:0035428|hexose transmembrane transportGO:0055085|transmembrane transport	GO:0005355|glucose transmembrane transporter activity;GO:0005351|sugar:proton symporter activityGO:0022857|transmembrane transporter activity	GO:0005794|Golgi apparatus;GO:0016021|integral component of membrane;GO:0005774|vacuolar membrane;GO:0005773|vacuoleGO:0016021|integral component of membrane	.	.
TRINITY_DN21367_c1_g2	78	24	46	29.8192	19	5	8	2.25667	0.0010131	0.0136897	up	yes	.	.	.	.	.	.	.	.	.	.	.	.	.	.	.	.	.	.	.	.	.	.	.	.	.	.	.	.	.	.	.
TRINITY_DN22598_c0_g1	109	22	150	55.4342	13	29	18	2.2547	0.000445082	0.00722888	up	yes	Gene.19715::TRINITY_DN22598_c0_g1::g.19715::m.19715	95-2149[-]	gi|566151599|ref|XM_006369630.1|	468	E:5e-128	Populus trichocarpa Chain H family protein (POPTR_0001s29080g) mRNA, complete cds	gi|566151598|ref|XP_006369691.1|	661	E:0	hypothetical protein POPTR_0001s29080g [Populus trichocarpa]	LRK91_ARATH	505	E:8e-168	RecName: Full=L-type lectin-domain containing receptor kinase IX.1 {ECO:0000303|PubMed:19773388};^Eukaryota; Viridiplantae; Streptophyta; Embryophyta; Tracheophyta; Spermatophyta; Magnoliophyta; eudicotyledons; Gunneridae; Pentapetalae; rosids; malvids; Brassicales; Brassicaceae; Camelineae; Arabidopsis	LRK91_ARATH	555	E:0	RecName: Full=L-type lectin-domain containing receptor kinase IX.1 {ECO:0000303|PubMed:19773388};^Eukaryota; Viridiplantae; Streptophyta; Embryophyta; Tracheophyta; Spermatophyta; Magnoliophyta; eudicotyledons; Gunneridae; Pentapetalae; rosids; malvids; Brassicales; Brassicaceae; Camelineae; Arabidopsis	PF00139.18	Lectin_legB	Legume lectin domain	COG0515	Serine Threonine protein kinase	sigP:1^19^0.909^YES	ExpAA=42.33^PredHel=2^Topology=o5-27i269-291o	.	GO:0002229|defense response to oomycetes;GO:0010942|positive regulation of cell death;GO:0010726|positive regulation of hydrogen peroxide metabolic processGO:0006468|protein phosphorylation	GO:0005524|ATP binding;GO:0030246|carbohydrate binding;GO:0004674|protein serine/threonine kinase activityGO:0030246|carbohydrate binding;GO:0004672|protein kinase activity;GO:0005524|ATP binding	GO:0016021|integral component of membrane;GO:0005886|plasma membrane	.	.
TRINITY_DN19432_c0_g1	575	334	769	339.028	70	128	166	2.25113	9.00679e-10	9.25719e-08	up	yes	Gene.1380::TRINITY_DN19432_c0_g1::g.1380::m.1380	241-2295[-]	.	.	.	.	gi|567894596|ref|XP_006439786.1|	946	E:0	hypothetical protein CICLE_v10019147mg [Citrus clementina]	PUB19_ARATH	513	E:1e-169	RecName: Full=U-box domain-containing protein 19;^Eukaryota; Viridiplantae; Streptophyta; Embryophyta; Tracheophyta; Spermatophyta; Magnoliophyta; eudicotyledons; Gunneridae; Pentapetalae; rosids; malvids; Brassicales; Brassicaceae; Camelineae; Arabidopsis	PUB19_ARATH	513	E:4e-171	RecName: Full=U-box domain-containing protein 19;^Eukaryota; Viridiplantae; Streptophyta; Embryophyta; Tracheophyta; Spermatophyta; Magnoliophyta; eudicotyledons; Gunneridae; Pentapetalae; rosids; malvids; Brassicales; Brassicaceae; Camelineae; Arabidopsis	PF04564.14	U-box	U-box domain	ENOG410YCUS	Ubox domain-containing protein	.	.	.	GO:0010029|regulation of seed germinationGO:0016567|protein ubiquitination	GO:0004842|ubiquitin-protein transferase activityGO:0004842|ubiquitin-protein transferase activity;GO:0005515|protein binding	GO:0005737|cytoplasm;GO:0005634|nucleus	.	.
TRINITY_DN21435_c0_g2	8947	4567	7111	4196.42	757	2988	849	2.25008	4.26035e-07	2.18601e-05	up	yes	.	.	gi|743899072|ref|XM_011044524.1|	104	E:1e-19	PREDICTED: Populus euphratica extensin-3 (LOC105138453), transcript variant X2, mRNA	.	.	.	.	.	.	.	.	.	.	.	.	.	.	.	.	.	.	.	.	.	.	.	.	.
TRINITY_DN22807_c1_g8	92	45	152	57.8485	13	34	16	2.24839	4.18015e-05	0.0010774	up	yes	.	.	.	.	.	.	gi|731423869|ref|XP_010662657.1|	97.1	E:2e-23	PREDICTED: uncharacterized protein LOC104882181 [Vitis vinifera]	.	.	.	.	.	.	.	.	.	.	.	.	.	.	.	.	.	.	.	.	.
TRINITY_DN16334_c0_g1	2145	412	2715	1042.32	355	548	238	2.23919	0.00199214	0.023328	up	yes	Gene.8215::TRINITY_DN16334_c0_g1::g.8215::m.8215	309-1136[-]	gi|359300579|gb|JQ085966.1|	464	E:3e-127	Vaccinium corymbosum R2R3 MYB transcription factor mRNA, complete cds	gi|590721068|ref|XP_007051504.1|	308	E:2e-99	Myb domain protein 7, putative [Theobroma cacao]	MYB08_ANTMA	210	E:2e-63	RecName: Full=Myb-related protein 308;^Eukaryota; Viridiplantae; Streptophyta; Embryophyta; Tracheophyta; Spermatophyta; Magnoliophyta; eudicotyledons; Gunneridae; Pentapetalae; asterids; lamiids; Lamiales; Plantaginaceae; Antirrhineae; Antirrhinum	MYB08_ANTMA	212	E:4e-66	RecName: Full=Myb-related protein 308;^Eukaryota; Viridiplantae; Streptophyta; Embryophyta; Tracheophyta; Spermatophyta; Magnoliophyta; eudicotyledons; Gunneridae; Pentapetalae; asterids; lamiids; Lamiales; Plantaginaceae; Antirrhineae; Antirrhinum	PF00249.30	Myb_DNA-binding	Myb-like DNA-binding domain	.	.	.	.	.	GO:0006355|regulation of transcription, DNA-templated;GO:0006351|transcription, DNA-templated	GO:0003677|DNA binding	GO:0005634|nucleus	.	.
TRINITY_DN23905_c4_g4	332	178	182	142.174	90	43	22	2.23871	4.03844e-06	0.000152557	up	yes	.	.	.	.	.	.	.	.	.	.	.	.	.	.	.	.	.	.	.	.	.	.	.	.	.	.	.	.	.	.	.
TRINITY_DN15939_c0_g1	564	224	436	247.673	142	109	21	2.23711	3.36262e-05	0.000901714	up	yes	Gene.10258::TRINITY_DN15939_c0_g1::g.10258::m.10258	3-2405[+]	gi|123670749|emb|AM472875.1|	104	E:2e-18	Vitis vinifera, whole genome shotgun sequence, contig VV78X027947.4, clone ENTAV 115	gi|296086486|emb|CBI32075.3|	671	E:0	unnamed protein product [Vitis vinifera]	FH8_ARATH	541	E:4e-179	RecName: Full=Formin-like protein 8;^Eukaryota; Viridiplantae; Streptophyta; Embryophyta; Tracheophyta; Spermatophyta; Magnoliophyta; eudicotyledons; Gunneridae; Pentapetalae; rosids; malvids; Brassicales; Brassicaceae; Camelineae; Arabidopsis	FH8_ARATH	647	E:0	RecName: Full=Formin-like protein 8;^Eukaryota; Viridiplantae; Streptophyta; Embryophyta; Tracheophyta; Spermatophyta; Magnoliophyta; eudicotyledons; Gunneridae; Pentapetalae; rosids; malvids; Brassicales; Brassicaceae; Camelineae; Arabidopsis	PF02181.22	FH2	Formin Homology 2 Domain	ENOG410YCG5	FH2	.	ExpAA=31.80^PredHel=1^Topology=i111-133o	.	GO:0045010|actin nucleation;GO:0009932|cell tip growth	GO:0003779|actin binding;GO:0051015|actin filament binding;GO:0005522|profilin binding	GO:0005911|cell-cell junction;GO:0016021|integral component of membrane;GO:0005886|plasma membrane	.	.
TRINITY_DN20444_c1_g3	213	86	384	136.074	32	60	56	2.23688	4.14928e-06	0.000155823	up	yes	Gene.10710::TRINITY_DN20444_c1_g3::g.10710::m.10710	19-1074[-]	gi|590625214|ref|XM_007025760.1|	494	E:4e-136	Theobroma cacao MYB-like 102 (TCM_030009) mRNA, complete cds	gi|590625215|ref|XP_007025822.1|	451	E:5e-155	MYB-like 102 [Theobroma cacao]	MY102_ARATH	315	E:3e-103	RecName: Full=Transcription factor MYB102 {ECO:0000305};^Eukaryota; Viridiplantae; Streptophyta; Embryophyta; Tracheophyta; Spermatophyta; Magnoliophyta; eudicotyledons; Gunneridae; Pentapetalae; rosids; malvids; Brassicales; Brassicaceae; Camelineae; Arabidopsis	MY102_ARATH	343	E:1e-114	RecName: Full=Transcription factor MYB102 {ECO:0000305};^Eukaryota; Viridiplantae; Streptophyta; Embryophyta; Tracheophyta; Spermatophyta; Magnoliophyta; eudicotyledons; Gunneridae; Pentapetalae; rosids; malvids; Brassicales; Brassicaceae; Camelineae; Arabidopsis	PF00249.30	Myb_DNA-binding	Myb-like DNA-binding domain	COG5147	Myblike DNAbinding domain containing protein	.	.	.	GO:0030154|cell differentiation;GO:0006952|defense response;GO:0006357|regulation of transcription from RNA polymerase II promoter;GO:0006355|regulation of transcription, DNA-templated;GO:0009737|response to abscisic acid;GO:0006970|response to osmotic stress;GO:0009651|response to salt stress;GO:0009611|response to wounding;GO:0006351|transcription, DNA-templated	GO:0000981|RNA polymerase II transcription factor activity, sequence-specific DNA binding;GO:0043565|sequence-specific DNA binding;GO:0001135|transcription factor activity, RNA polymerase II transcription factor recruiting;GO:0003700|transcription factor activity, sequence-specific DNA binding;GO:0044212|transcription regulatory region DNA binding	GO:0005634|nucleus	K09422|MYBP; myb proto-oncogene protein, plant	.
TRINITY_DN20586_c4_g3	71	63	220	71.0834	30	18	29	2.2362	3.77133e-05	0.000993656	up	yes	Gene.36817::TRINITY_DN20586_c4_g3::g.36817::m.36817	1-372[-]	gi|645225831|ref|XM_008221535.1|	228	E:2e-56	PREDICTED: Prunus mume ethylene-responsive transcription factor ERF012-like (LOC103319946), mRNA	gi|358248764|ref|NP_001239936.1|	132	E:5e-35	ethylene-responsive transcription factor ERF012-like [Glycine max]	ERF12_ARATH	110	E:2e-28	RecName: Full=Ethylene-responsive transcription factor ERF012;^Eukaryota; Viridiplantae; Streptophyta; Embryophyta; Tracheophyta; Spermatophyta; Magnoliophyta; eudicotyledons; Gunneridae; Pentapetalae; rosids; malvids; Brassicales; Brassicaceae; Camelineae; Arabidopsis	ERF12_ARATH	147	E:3e-43	RecName: Full=Ethylene-responsive transcription factor ERF012;^Eukaryota; Viridiplantae; Streptophyta; Embryophyta; Tracheophyta; Spermatophyta; Magnoliophyta; eudicotyledons; Gunneridae; Pentapetalae; rosids; malvids; Brassicales; Brassicaceae; Camelineae; Arabidopsis	PF00847.19	AP2	AP2 domain	ENOG410YX49	Transcription factor	.	.	.	GO:0071497|cellular response to freezing;GO:0034605|cellular response to heat;GO:0009873|ethylene-activated signaling pathway;GO:0045893|positive regulation of transcription, DNA-templated;GO:0009753|response to jasmonic acid;GO:0009751|response to salicylic acid;GO:0006351|transcription, DNA-templatedGO:0006355|regulation of transcription, DNA-templated	GO:0043565|sequence-specific DNA binding;GO:0003700|transcription factor activity, sequence-specific DNA binding;GO:0044212|transcription regulatory region DNA bindingGO:0003700|transcription factor activity, sequence-specific DNA binding	GO:0005634|nucleus	.	.
TRINITY_DN19213_c1_g2	48	70	115	47.9563	38	4	10	2.23519	0.00214598	0.0247454	up	yes	Gene.22461::TRINITY_DN19213_c1_g2::g.22461::m.22461	70-990[-]	gi|694404770|ref|XM_009378979.1|	84.2	E:1e-12	PREDICTED: Pyrus x bretschneideri ethylene-responsive transcription factor CRF4 (LOC103965882), mRNA	gi|225426038|ref|XP_002271526.1|	251	E:3e-76	PREDICTED: ethylene-responsive transcription factor CRF2 [Vitis vinifera]	CRF2_ARATH	171	E:5e-47	RecName: Full=Ethylene-responsive transcription factor CRF2;^Eukaryota; Viridiplantae; Streptophyta; Embryophyta; Tracheophyta; Spermatophyta; Magnoliophyta; eudicotyledons; Gunneridae; Pentapetalae; rosids; malvids; Brassicales; Brassicaceae; Camelineae; Arabidopsis	CRF2_ARATH	184	E:1e-53	RecName: Full=Ethylene-responsive transcription factor CRF2;^Eukaryota; Viridiplantae; Streptophyta; Embryophyta; Tracheophyta; Spermatophyta; Magnoliophyta; eudicotyledons; Gunneridae; Pentapetalae; rosids; malvids; Brassicales; Brassicaceae; Camelineae; Arabidopsis	PF00847.19	AP2	AP2 domain	ENOG410YM3E	Transcription factor	.	.	.	GO:0048825|cotyledon development;GO:0009736|cytokinin-activated signaling pathway;GO:0009873|ethylene-activated signaling pathway;GO:0048364|root development;GO:0042991|transcription factor import into nucleus;GO:0006351|transcription, DNA-templatedGO:0006355|regulation of transcription, DNA-templated	GO:0042802|identical protein binding;GO:0043565|sequence-specific DNA binding;GO:0003700|transcription factor activity, sequence-specific DNA bindingGO:0003700|transcription factor activity, sequence-specific DNA binding	GO:0005737|cytoplasm;GO:0005634|nucleus	.	.
TRINITY_DN20234_c1_g2	9909	5977	20715	7340.3	1177	3557	3254	2.23474	3.35715e-07	1.77752e-05	up	yes	Gene.16399::TRINITY_DN20234_c1_g2::g.16399::m.16399	320-1333[-]	gi|702301718|ref|XM_010050776.1|	132	E:4e-27	PREDICTED: Eucalyptus grandis dehydration-responsive protein RD22 (LOC104437752), mRNA	gi|203285000|gb|ACH97124.1|	421	E:1e-141	BURP domain-containing protein [Camellia sinensis]	BURP3_ORYSJ	286	E:2e-89	RecName: Full=BURP domain-containing protein 3;^Eukaryota; Viridiplantae; Streptophyta; Embryophyta; Tracheophyta; Spermatophyta; Magnoliophyta; Liliopsida; Poales; Poaceae; BOP clade; Oryzoideae; Oryzeae; Oryzinae; Oryza	RD22_ARATH	357	E:2e-119	RecName: Full=BURP domain protein RD22 {ECO:0000303|PubMed:9790599};^Eukaryota; Viridiplantae; Streptophyta; Embryophyta; Tracheophyta; Spermatophyta; Magnoliophyta; eudicotyledons; Gunneridae; Pentapetalae; rosids; malvids; Brassicales; Brassicaceae; Camelineae; Arabidopsis	PF03181.14	BURP	BURP domain	ENOG410YDUK	BURP domain	sigP:1^21^0.777^YES	.	.	GO:0009651|response to salt stress	.	GO:0005768|endosome;GO:0005794|Golgi apparatus;GO:0005802|trans-Golgi network	.	.
TRINITY_DN14713_c0_g2	1006	507	756	463.294	225	197	88	2.22609	2.27128e-10	2.7123e-08	up	yes	.	.	gi|363901077|gb|JN051506.1|	117	E:4e-23	Hevea brasiliensis clone HbSNP11 hypothetical protein mRNA, complete cds	gi|703148860|ref|XP_010109453.1|	129	E:1e-35	hypothetical protein L484_003073 [Morus notabilis]	.	.	.	.	.	.	.	.	.	.	.	.	.	.	.	.	.	.	.	.	.
TRINITY_DN24171_c0_g1	263	174	420	173.773	52	75	64	2.2201	9.17062e-11	1.19391e-08	up	yes	Gene.32632::TRINITY_DN24171_c0_g1::g.32632::m.32632	162-680[-]	gi|731373751|ref|XR_786195.1|	420	E:4e-114	PREDICTED: Vitis vinifera HVA22-like protein a (LOC100255163), transcript variant X2, misc_RNA	gi|823262285|ref|XP_012463889.1|	295	E:5e-99	PREDICTED: HVA22-like protein c [Gossypium raimondii]	HA22C_ARATH	241	E:1e-78	RecName: Full=HVA22-like protein c;^Eukaryota; Viridiplantae; Streptophyta; Embryophyta; Tracheophyta; Spermatophyta; Magnoliophyta; eudicotyledons; Gunneridae; Pentapetalae; rosids; malvids; Brassicales; Brassicaceae; Camelineae; Arabidopsis	HA22C_ARATH	241	E:1e-79	RecName: Full=HVA22-like protein c;^Eukaryota; Viridiplantae; Streptophyta; Embryophyta; Tracheophyta; Spermatophyta; Magnoliophyta; eudicotyledons; Gunneridae; Pentapetalae; rosids; malvids; Brassicales; Brassicaceae; Camelineae; Arabidopsis	PF03134.18	TB2_DP1_HVA22	TB2/DP1, HVA22 family	COG5052	receptor accessory protein	.	.	.	GO:0042538|hyperosmotic salinity response;GO:0009737|response to abscisic acid;GO:0009414|response to water deprivation	.	GO:0016021|integral component of membrane;GO:0009506|plasmodesma	.	.
TRINITY_DN16394_c1_g13	79	160	310	112.941	42	48	35	2.20965	4.43485e-06	0.000165054	up	yes	Gene.5634::TRINITY_DN16394_c1_g13::g.5634::m.5634	325-846[-]	gi|828295380|ref|XM_004490652.2|	137	E:5e-29	PREDICTED: Cicer arietinum transcription repressor OFP17 (LOC101489887), mRNA	gi|590591601|ref|XP_007017063.1|	176	E:3e-51	Ovate family protein 17, putative [Theobroma cacao]	OPF17_ARATH	108	E:1e-26	RecName: Full=Transcription repressor OFP17;^Eukaryota; Viridiplantae; Streptophyta; Embryophyta; Tracheophyta; Spermatophyta; Magnoliophyta; eudicotyledons; Gunneridae; Pentapetalae; rosids; malvids; Brassicales; Brassicaceae; Camelineae; Arabidopsis	OPF17_ARATH	108	E:8e-28	RecName: Full=Transcription repressor OFP17;^Eukaryota; Viridiplantae; Streptophyta; Embryophyta; Tracheophyta; Spermatophyta; Magnoliophyta; eudicotyledons; Gunneridae; Pentapetalae; rosids; malvids; Brassicales; Brassicaceae; Camelineae; Arabidopsis	.	.	.	ENOG410YX8K	NA	.	.	.	GO:0045892|negative regulation of transcription, DNA-templated;GO:0006351|transcription, DNA-templated	.	GO:0005634|nucleus	.	.
TRINITY_DN23043_c0_g3	3004	3908	3541	2195.19	904	1124	422	2.20611	1.56065e-11	2.52734e-09	up	yes	Gene.26989::TRINITY_DN23043_c0_g3::g.26989::m.26989	530-877[-]	gi|21314552|gb|AF512544.1|	333	E:1e-87	Gossypium hirsutum alpha-expansin precursor (Exp6) gene, complete cds	gi|596288863|ref|XP_007226005.1|	199	E:2e-56	hypothetical protein PRUPE_ppa010379mg [Prunus persica]	EXP10_ARATH	186	E:6e-53	RecName: Full=Expansin-A10;^Eukaryota; Viridiplantae; Streptophyta; Embryophyta; Tracheophyta; Spermatophyta; Magnoliophyta; eudicotyledons; Gunneridae; Pentapetalae; rosids; malvids; Brassicales; Brassicaceae; Camelineae; Arabidopsis	EXP10_ARATH	186	E:4e-58	RecName: Full=Expansin-A10;^Eukaryota; Viridiplantae; Streptophyta; Embryophyta; Tracheophyta; Spermatophyta; Magnoliophyta; eudicotyledons; Gunneridae; Pentapetalae; rosids; malvids; Brassicales; Brassicaceae; Camelineae; Arabidopsis	PF01357.20	Pollen_allerg_1	Pollen allergen	ENOG410YCRV	loosening and extension of plant cell walls by disrupting non-covalent bonding between cellulose microfibrils and matrix glucans. No enzymatic activity has been found	.	.	.	GO:0009664|plant-type cell wall organization	.	GO:0005618|cell wall;GO:0005576|extracellular region;GO:0016020|membrane	.	.
TRINITY_DN12192_c1_g1	246	151	544	189.237	50	107	54	2.20539	1.58931e-06	6.90477e-05	up	yes	Gene.35147::TRINITY_DN12192_c1_g1::g.35147::m.35147	82-420[-]	.	.	.	.	gi|802778173|ref|XP_012091075.1|	114	E:7e-30	PREDICTED: uncharacterized protein LOC105649132 [Jatropha curcas]	.	.	.	.	.	.	.	.	.	.	.	.	.	.	.	.	.	.	.	.	.
TRINITY_DN15609_c0_g2	119	75	94	59.3356	25	27	14	2.20487	9.19659e-08	5.71739e-06	up	yes	Gene.6645::TRINITY_DN15609_c0_g2::g.6645::m.6645	202-1230[+]	gi|590596827|ref|XM_007018382.1|	63.9	E:1e-06	Theobroma cacao Uncharacterized protein (TCM_034661) mRNA, complete cds	gi|719971222|ref|XP_010273517.1|	224	E:1e-65	PREDICTED: uncharacterized protein LOC104609020 isoform X2 [Nelumbo nucifera]	.	.	.	.	.	.	.	.	PF14309.5	DUF4378	Domain of unknown function (DUF4378)	.	.	.	.	.	.	.	.	.	.
TRINITY_DN21681_c0_g1	287	106	386	156.41	23	57	92	2.20389	3.3114e-05	0.000889628	up	yes	Gene.20891::TRINITY_DN21681_c0_g1::g.20891::m.20891	548-1120[-]	.	.	.	.	gi|147834769|emb|CAN72706.1|	268	E:6e-85	hypothetical protein VITISV_043785 [Vitis vinifera]	D14_ARATH	172	E:5e-49	RecName: Full=Strigolactone esterase D14 {ECO:0000303|PubMed:25425668};^Eukaryota; Viridiplantae; Streptophyta; Embryophyta; Tracheophyta; Spermatophyta; Magnoliophyta; eudicotyledons; Gunneridae; Pentapetalae; rosids; malvids; Brassicales; Brassicaceae; Camelineae; Arabidopsis	D14_ARATH	172	E:2e-51	RecName: Full=Strigolactone esterase D14 {ECO:0000303|PubMed:25425668};^Eukaryota; Viridiplantae; Streptophyta; Embryophyta; Tracheophyta; Spermatophyta; Magnoliophyta; eudicotyledons; Gunneridae; Pentapetalae; rosids; malvids; Brassicales; Brassicaceae; Camelineae; Arabidopsis	PF00561.19	Abhydrolase_1	alpha/beta hydrolase fold	COG0596	Alpha beta hydrolase	.	.	.	GO:1902348|cellular response to strigolactone;GO:0010223|secondary shoot formation;GO:1901601|strigolactone biosynthetic process	GO:0016787|hydrolase activity	GO:0005737|cytoplasm;GO:0005634|nucleus	.	.
TRINITY_DN14889_c0_g3	42	25	29	19.8039	4	10	8	2.20181	0.000753215	0.010903	up	yes	Gene.13834::TRINITY_DN14889_c0_g3::g.13834::m.13834	3-620[-]	gi|731411980|ref|XM_002278993.3|	379	E:6e-102	PREDICTED: Vitis vinifera LOB domain-containing protein 15 (LOC100251929), mRNA	gi|255559635|ref|XP_002520837.1|	293	E:2e-97	PREDICTED: LOB domain-containing protein 15 [Ricinus communis]	LBD15_ARATH	243	E:7e-79	RecName: Full=LOB domain-containing protein 15;^Eukaryota; Viridiplantae; Streptophyta; Embryophyta; Tracheophyta; Spermatophyta; Magnoliophyta; eudicotyledons; Gunneridae; Pentapetalae; rosids; malvids; Brassicales; Brassicaceae; Camelineae; Arabidopsis	LBD15_ARATH	243	E:3e-79	RecName: Full=LOB domain-containing protein 15;^Eukaryota; Viridiplantae; Streptophyta; Embryophyta; Tracheophyta; Spermatophyta; Magnoliophyta; eudicotyledons; Gunneridae; Pentapetalae; rosids; malvids; Brassicales; Brassicaceae; Camelineae; Arabidopsis	PF03195.13	LOB	Lateral organ boundaries (LOB) domain	ENOG4111QRV	lob domain-containing protein	.	.	.	.	.	GO:0005634|nucleus	.	.
TRINITY_DN20856_c0_g2	4067	3497	5598	2711.24	840	1046	1128	2.19418	8.72776e-26	9.99118e-23	up	yes	Gene.6987::TRINITY_DN20856_c0_g2::g.6987::m.6987	159-1643[-]	gi|828332866|ref|XM_004513177.2|	62.1	E:7e-06	PREDICTED: Cicer arietinum flavonoid 3',5'-hydroxylase 2-like (LOC101503703), mRNA	gi|590569099|ref|XP_007010977.1|	612	E:0	Cytochrome P450 [Theobroma cacao]	C83B1_ARATH	454	E:1e-152	RecName: Full=Cytochrome P450 83B1;^Eukaryota; Viridiplantae; Streptophyta; Embryophyta; Tracheophyta; Spermatophyta; Magnoliophyta; eudicotyledons; Gunneridae; Pentapetalae; rosids; malvids; Brassicales; Brassicaceae; Camelineae; Arabidopsis	C83B1_ARATH	478	E:5e-163	RecName: Full=Cytochrome P450 83B1;^Eukaryota; Viridiplantae; Streptophyta; Embryophyta; Tracheophyta; Spermatophyta; Magnoliophyta; eudicotyledons; Gunneridae; Pentapetalae; rosids; malvids; Brassicales; Brassicaceae; Camelineae; Arabidopsis	PF00067.21	p450	Cytochrome P450	COG2124	Cytochrome p450	sigP:1^16^0.736^YES	.	.	GO:0048830|adventitious root development;GO:0052544|defense response by callose deposition in cell wall;GO:0042742|defense response to bacterium;GO:0009759|indole glucosinolate biosynthetic process;GO:0009684|indoleacetic acid biosynthetic process;GO:0009682|induced systemic resistance;GO:0040008|regulation of growth;GO:0010114|response to red light;GO:0009641|shade avoidance;GO:0000162|tryptopha…	GO:0020037|heme binding;GO:0005506|iron ion binding;GO:0016709|oxidoreductase activity, acting on paired donors, with incorporation or reduction of molecular oxygen, NAD(P)H as one donor, and incorporation of one atom of oxygenGO:0005506|iron ion binding;GO:0016705|oxidoreductase activity, acting on paired donors, with incorporation or reduction of molecular oxygen;GO:0020037|heme binding	GO:0005783|endoplasmic reticulum;GO:0016021|integral component of membrane;GO:0016020|membrane;GO:0005739|mitochondrion;GO:0005886|plasma membrane	K11818|CYP83B1; cytochrome P450, family 83, subfamily B, polypeptide 1 [EC:1.14.-.-]	map00966|Glucosinolate biosynthesis;map00380|Tryptophan metabolism;map01110|Biosynthesis of secondary metabolites;map01210|2-Oxocarboxylic acid metabolism
TRINITY_DN19061_c0_g1	349	96	606	209.129	53	91	89	2.19317	1.89128e-05	0.000556127	up	yes	Gene.5453::TRINITY_DN19061_c0_g1::g.5453::m.5453	190-1923[-]	.	.	.	.	gi|661896259|emb|CDP00837.1|	386	E:4e-121	unnamed protein product [Coffea canephora]	ITN1_ARATH	113	E:9e-25	RecName: Full=Ankyrin repeat-containing protein ITN1;^Eukaryota; Viridiplantae; Streptophyta; Embryophyta; Tracheophyta; Spermatophyta; Magnoliophyta; eudicotyledons; Gunneridae; Pentapetalae; rosids; malvids; Brassicales; Brassicaceae; Camelineae; Arabidopsis	ITN1_ARATH	119	E:3e-27	RecName: Full=Ankyrin repeat-containing protein ITN1;^Eukaryota; Viridiplantae; Streptophyta; Embryophyta; Tracheophyta; Spermatophyta; Magnoliophyta; eudicotyledons; Gunneridae; Pentapetalae; rosids; malvids; Brassicales; Brassicaceae; Camelineae; Arabidopsis	PF12796.6	Ank_2	Ankyrin repeats (3 copies)	COG0666	Ankyrin Repeat	.	ExpAA=92.18^PredHel=4^Topology=i423-445o474-496i509-531o536-558i	.	GO:0034613|cellular protein localization;GO:0009651|response to salt stress;GO:0007165|signal transduction	GO:0005515|protein binding	GO:0016021|integral component of membrane;GO:0005634|nucleus;GO:0005886|plasma membrane	.	.
TRINITY_DN15615_c0_g1	77	16	75	33.5935	12	20	6	2.18733	0.00168624	0.020438	up	yes	Gene.12393::TRINITY_DN15615_c0_g1::g.12393::m.12393	116-985[-]	gi|720084545|ref|XM_010244942.1|	438	E:2e-119	PREDICTED: Nelumbo nucifera probable xyloglucan endotransglucosylase/hydrolase protein 32 (LOC104587364), transcript variant X1, mRNA	gi|848876266|ref|XP_012838594.1|	459	E:2e-159	PREDICTED: probable xyloglucan endotransglucosylase/hydrolase protein 32 [Erythranthe guttata]	XTH32_ARATH	409	E:7e-141	RecName: Full=Probable xyloglucan endotransglucosylase/hydrolase protein 32;^Eukaryota; Viridiplantae; Streptophyta; Embryophyta; Tracheophyta; Spermatophyta; Magnoliophyta; eudicotyledons; Gunneridae; Pentapetalae; rosids; malvids; Brassicales; Brassicaceae; Camelineae; Arabidopsis	XTH32_ARATH	424	E:7e-148	RecName: Full=Probable xyloglucan endotransglucosylase/hydrolase protein 32;^Eukaryota; Viridiplantae; Streptophyta; Embryophyta; Tracheophyta; Spermatophyta; Magnoliophyta; eudicotyledons; Gunneridae; Pentapetalae; rosids; malvids; Brassicales; Brassicaceae; Camelineae; Arabidopsis	PF00722.20	Glyco_hydro_16	Glycosyl hydrolases family 16	ENOG410YDGS	xyloglucan endotransglucosylase hydrolase protein	sigP:1^18^0.939^YES	.	.	GO:0042546|cell wall biogenesis;GO:0016998|cell wall macromolecule catabolic process;GO:0071555|cell wall organization;GO:0010411|xyloglucan metabolic processGO:0005975|carbohydrate metabolic process;GO:0006073|cellular glucan metabolic process	GO:0004553|hydrolase activity, hydrolyzing O-glycosyl compounds;GO:0016762|xyloglucan:xyloglucosyl transferase activityGO:0004553|hydrolase activity, hydrolyzing O-glycosyl compounds;GO:0016762|xyloglucan:xyloglucosyl transferase activity	GO:0048046|apoplast;GO:0005618|cell wallGO:0005618|cell wall;GO:0048046|apoplast	K08235|E2.4.1.207; xyloglucan:xyloglucosyl transferase [EC:2.4.1.207]	.
TRINITY_DN19829_c2_g6	904	774	2143	776.521	270	423	184	2.18429	1.71966e-08	1.33698e-06	up	yes	Gene.18320::TRINITY_DN19829_c2_g6::g.18320::m.18320	1-1176[+]	gi|802640865|ref|XM_012223657.1|	475	E:2e-130	PREDICTED: Jatropha curcas protein trichome birefringence-like 39 (LOC105639573), mRNA	gi|225446561|ref|XP_002279857.1|	566	E:0	PREDICTED: protein trichome birefringence-like 39 [Vitis vinifera]	TBL39_ARATH	504	E:1e-175	RecName: Full=Protein trichome birefringence-like 39;^Eukaryota; Viridiplantae; Streptophyta; Embryophyta; Tracheophyta; Spermatophyta; Magnoliophyta; eudicotyledons; Gunneridae; Pentapetalae; rosids; malvids; Brassicales; Brassicaceae; Camelineae; Arabidopsis	TBL39_ARATH	504	E:6e-177	RecName: Full=Protein trichome birefringence-like 39;^Eukaryota; Viridiplantae; Streptophyta; Embryophyta; Tracheophyta; Spermatophyta; Magnoliophyta; eudicotyledons; Gunneridae; Pentapetalae; rosids; malvids; Brassicales; Brassicaceae; Camelineae; Arabidopsis	PF14416.5	PMR5N	PMR5 N terminal Domain	ENOG410YAJT	function domain containing protein, expressed	.	.	.	GO:0071554|cell wall organization or biogenesis	GO:0016413|O-acetyltransferase activity	GO:0005794|Golgi apparatus;GO:0016021|integral component of membrane;GO:0009506|plasmodesma;GO:0005773|vacuole	.	.
TRINITY_DN22096_c3_g1	10856	6650	9422	5550.72	993	4198	1141	2.17895	0.00191689	0.0226305	up	yes	.	.	.	.	.	.	.	.	.	.	.	.	.	.	.	.	.	.	.	.	.	.	.	.	.	.	.	.	.	.	.
TRINITY_DN17036_c2_g1	186	136	363	139.427	16	117	27	2.17196	0.000525637	0.00825347	up	yes	Gene.32096::TRINITY_DN17036_c2_g1::g.32096::m.32096	60-1853[+]	gi|731420744|ref|XM_002267232.2|	658	E:0	PREDICTED: Vitis vinifera L-gulonolactone oxidase-like (LOC100260872), mRNA	gi|590720859|ref|XP_007051445.1|	894	E:0	D-arabinono-1,4-lactone oxidase family protein [Theobroma cacao]	GGLO6_ARATH	798	E:0	RecName: Full=Probable L-gulonolactone oxidase 6 {ECO:0000303|PubMed:20622436};^Eukaryota; Viridiplantae; Streptophyta; Embryophyta; Tracheophyta; Spermatophyta; Magnoliophyta; eudicotyledons; Gunneridae; Pentapetalae; rosids; malvids; Brassicales; Brassicaceae; Camelineae; Arabidopsis	GGLO6_ARATH	800	E:0	RecName: Full=Probable L-gulonolactone oxidase 6 {ECO:0000303|PubMed:20622436};^Eukaryota; Viridiplantae; Streptophyta; Embryophyta; Tracheophyta; Spermatophyta; Magnoliophyta; eudicotyledons; Gunneridae; Pentapetalae; rosids; malvids; Brassicales; Brassicaceae; Camelineae; Arabidopsis	PF01565.22	FAD_binding_4	FAD binding domain	COG0277	FAD linked oxidase domain protein	sigP:1^20^0.944^YES	.	.	GO:0019853|L-ascorbic acid biosynthetic processGO:0055114|oxidation-reduction process	GO:0003885|D-arabinono-1,4-lactone oxidase activity;GO:0050660|flavin adenine dinucleotide binding;GO:0050105|L-gulonolactone oxidase activityGO:0016491|oxidoreductase activity;GO:0050660|flavin adenine dinucleotide binding;GO:0003885|D-arabinono-1,4-lactone oxidase activity	GO:0016020|membraneGO:0016020|membrane	.	.
TRINITY_DN21775_c1_g2	74	46	147	54.1211	22	16	23	2.16919	2.07501e-05	0.000602152	up	yes	Gene.1788::TRINITY_DN21775_c1_g2::g.1788::m.1788	87-791[-]	.	.	.	.	gi|596037065|ref|XP_007219743.1|	152	E:7e-40	hypothetical protein PRUPE_ppa024128mg [Prunus persica]	FRS4_ARATH	74.3	E:2e-13	RecName: Full=Protein FAR1-RELATED SEQUENCE 4;^Eukaryota; Viridiplantae; Streptophyta; Embryophyta; Tracheophyta; Spermatophyta; Magnoliophyta; eudicotyledons; Gunneridae; Pentapetalae; rosids; malvids; Brassicales; Brassicaceae; Camelineae; Arabidopsis	FRS4_ARATH	75.1	E:4e-14	RecName: Full=Protein FAR1-RELATED SEQUENCE 4;^Eukaryota; Viridiplantae; Streptophyta; Embryophyta; Tracheophyta; Spermatophyta; Magnoliophyta; eudicotyledons; Gunneridae; Pentapetalae; rosids; malvids; Brassicales; Brassicaceae; Camelineae; Arabidopsis	PF03101.14	FAR1	FAR1 DNA-binding domain	ENOG4111EGR	protein FAR1-RELATED SEQUENCE	.	.	.	GO:0010018|far-red light signaling pathway;GO:0042753|positive regulation of circadian rhythm;GO:0045893|positive regulation of transcription, DNA-templated;GO:0009585|red, far-red light phototransduction	GO:0003700|transcription factor activity, sequence-specific DNA binding;GO:0008270|zinc ion binding	GO:0005634|nucleus	.	.
TRINITY_DN16594_c0_g6	651	334	743	352.666	144	132	123	2.16739	1.58059e-14	4.48483e-12	up	yes	Gene.22216::TRINITY_DN16594_c0_g6::g.22216::m.22216	120-512[+]	gi|186499571|ref|NM_126585.5|	185	E:2e-43	Arabidopsis thaliana protein PROTON GRADIENT REGULATION 5 mRNA, complete cds	gi|225433241|ref|XP_002285437.1|	216	E:4e-68	PREDICTED: protein PROTON GRADIENT REGULATION 5, chloroplastic [Vitis vinifera]	PGR5_ARATH	189	E:1e-58	RecName: Full=Protein PROTON GRADIENT REGULATION 5, chloroplastic;^Eukaryota; Viridiplantae; Streptophyta; Embryophyta; Tracheophyta; Spermatophyta; Magnoliophyta; eudicotyledons; Gunneridae; Pentapetalae; rosids; malvids; Brassicales; Brassicaceae; Camelineae; Arabidopsis	PGR5_ARATH	189	E:1e-60	RecName: Full=Protein PROTON GRADIENT REGULATION 5, chloroplastic;^Eukaryota; Viridiplantae; Streptophyta; Embryophyta; Tracheophyta; Spermatophyta; Magnoliophyta; eudicotyledons; Gunneridae; Pentapetalae; rosids; malvids; Brassicales; Brassicaceae; Camelineae; Arabidopsis	.	.	.	ENOG411252E	protein PROTON GRADIENT REGULATION 5	.	.	.	GO:0071484|cellular response to light intensity;GO:0010117|photoprotection;GO:0009773|photosynthetic electron transport in photosystem I;GO:0009644|response to high light intensity;GO:0009414|response to water deprivation	GO:0009055|electron carrier activity	GO:0009507|chloroplast;GO:0009534|chloroplast thylakoid;GO:0009535|chloroplast thylakoid membrane	.	.
TRINITY_DN17234_c1_g15	329	229	283	174.495	62	61	74	2.16632	1.07047e-16	4.18088e-14	up	yes	Gene.4661::TRINITY_DN17234_c1_g15::g.4661::m.4661	178-780[-]	gi|731423583|ref|XM_002269859.3|	501	E:2e-138	PREDICTED: Vitis vinifera sorbitol dehydrogenase (LOC100265888), mRNA	gi|568874405|ref|XP_006490306.1|	270	E:2e-84	PREDICTED: sorbitol dehydrogenase-like isoform X1 [Citrus sinensis]	DHSO_ARATH	248	E:2e-77	RecName: Full=Sorbitol dehydrogenase;^Eukaryota; Viridiplantae; Streptophyta; Embryophyta; Tracheophyta; Spermatophyta; Magnoliophyta; eudicotyledons; Gunneridae; Pentapetalae; rosids; malvids; Brassicales; Brassicaceae; Camelineae; Arabidopsis	DHSO_ARATH	212	E:1e-65	RecName: Full=Sorbitol dehydrogenase;^Eukaryota; Viridiplantae; Streptophyta; Embryophyta; Tracheophyta; Spermatophyta; Magnoliophyta; eudicotyledons; Gunneridae; Pentapetalae; rosids; malvids; Brassicales; Brassicaceae; Camelineae; Arabidopsis	PF00107.25	ADH_zinc_N	Zinc-binding dehydrogenase	COG1063	Dehydrogenase	.	.	.	GO:0055114|oxidation-reduction process	GO:0003939|L-iditol 2-dehydrogenase activity;GO:0008270|zinc ion binding	GO:0005737|cytoplasm;GO:0005829|cytosol;GO:0031966|mitochondrial membrane;GO:0005886|plasma membrane;GO:0009506|plasmodesma	K00008|SORD, gutB; L-iditol 2-dehydrogenase [EC:1.1.1.14]	map01100|Metabolic pathways;map00040|Pentose and glucuronate interconversions;map00051|Fructose and mannose metabolism
TRINITY_DN5405_c0_g1	37	22	17	15.8937	6	4	8	2.1538	0.00344409	0.0354423	up	yes	.	.	.	.	.	.	.	.	.	.	.	.	.	.	.	.	.	.	.	.	.	.	.	.	.	.	.	.	.	.	.
TRINITY_DN23164_c5_g2	2118	3427	1849	1593.11	363	783	684	2.14058	3.65661e-09	3.31201e-07	up	yes	Gene.18550::TRINITY_DN23164_c5_g2::g.18550::m.18550	3-920[-]	gi|971581587|ref|XM_015304029.1|	736	E:0	PREDICTED: Solanum tuberosum extensin-2-like (LOC102596521), transcript variant X1, mRNA	.	.	.	.	.	.	.	.	.	.	.	.	.	.	.	.	.	sigP:1^34^0.828^YES	ExpAA=17.21^PredHel=1^Topology=i13-32o	.	.	.	.	.	.
TRINITY_DN21435_c0_g1	15061	7843	14975	7783.94	1559	5671	1835	2.13886	3.99948e-07	2.06493e-05	up	yes	Gene.25099::TRINITY_DN21435_c0_g1::g.25099::m.25099	3-323[-]	.	.	.	.	.	.	.	.	.	.	.	.	.	.	.	.	.	.	.	.	.	.	ExpAA=21.55^PredHel=1^Topology=i17-39o	.	.	.	.	.	.
TRINITY_DN19101_c0_g1	1834	2487	2115	1366.91	319	663	592	2.13576	2.64787e-12	5.17082e-10	up	yes	Gene.29234::TRINITY_DN19101_c0_g1::g.29234::m.29234	553-909[+]	gi|698536829|ref|XM_009766336.1|	318	E:2e-83	PREDICTED: Nicotiana sylvestris extensin-2-like (LOC104216312), partial mRNA	gi|590655518|ref|XP_007034011.1|	58.2	E:4e-07	Uncharacterized protein isoform 3, partial [Theobroma cacao]	.	.	.	.	.	.	.	.	.	.	.	.	.	.	.	.	.	.	.	.	.
TRINITY_DN23008_c3_g1	148	60	298	102.009	14	67	38	2.12508	0.000504902	0.0079932	up	yes	Gene.8910::TRINITY_DN23008_c3_g1::g.8910::m.8910	274-597[-]	.	.	.	.	gi|703081352|ref|XP_010091667.1|	81.3	E:2e-14	hypothetical protein L484_026521 [Morus notabilis]	.	.	.	.	.	.	.	.	.	.	.	.	.	.	.	.	.	.	.	.	.
TRINITY_DN22791_c0_g2	143	112	302	114.121	67	28	37	2.12418	4.68969e-06	0.000172987	up	yes	Gene.1965::TRINITY_DN22791_c0_g2::g.1965::m.1965	470-1015[-]	gi|743922186|ref|XM_011006870.1|	128	E:4e-26	PREDICTED: Populus euphratica ethylene-responsive transcription factor ERF021-like (LOC105111502), mRNA	gi|743922187|ref|XP_011005172.1|	213	E:5e-65	PREDICTED: ethylene-responsive transcription factor ERF021-like [Populus euphratica]	ERF21_ARATH	175	E:2e-51	RecName: Full=Ethylene-responsive transcription factor ERF021;^Eukaryota; Viridiplantae; Streptophyta; Embryophyta; Tracheophyta; Spermatophyta; Magnoliophyta; eudicotyledons; Gunneridae; Pentapetalae; rosids; malvids; Brassicales; Brassicaceae; Camelineae; Arabidopsis	ERF21_ARATH	192	E:1e-60	RecName: Full=Ethylene-responsive transcription factor ERF021;^Eukaryota; Viridiplantae; Streptophyta; Embryophyta; Tracheophyta; Spermatophyta; Magnoliophyta; eudicotyledons; Gunneridae; Pentapetalae; rosids; malvids; Brassicales; Brassicaceae; Camelineae; Arabidopsis	PF00847.19	AP2	AP2 domain	ENOG4111811	Transcription factor	.	.	.	GO:0009873|ethylene-activated signaling pathway;GO:0006351|transcription, DNA-templatedGO:0006355|regulation of transcription, DNA-templated	GO:0003677|DNA binding;GO:0003700|transcription factor activity, sequence-specific DNA bindingGO:0003700|transcription factor activity, sequence-specific DNA binding	GO:0005634|nucleus	.	.
TRINITY_DN19550_c0_g1	2697	1400	2266	1314.5	275	1006	266	2.12347	2.18593e-06	9.12812e-05	up	yes	.	.	.	.	.	.	.	.	.	.	.	.	.	.	.	.	.	.	.	.	.	.	.	.	.	.	.	.	.	.	.
TRINITY_DN18690_c1_g4	326	104	550	197.331	23	110	96	2.12343	0.000316718	0.00551648	up	yes	Gene.11089::TRINITY_DN18690_c1_g4::g.11089::m.11089	2-607[-]	.	.	.	.	gi|661885433|emb|CDP10944.1|	225	E:7e-71	unnamed protein product [Coffea canephora]	Y1465_ARATH	66.2	E:4e-12	RecName: Full=Late embryogenesis abundant protein At1g64065 {ECO:0000305};^Eukaryota; Viridiplantae; Streptophyta; Embryophyta; Tracheophyta; Spermatophyta; Magnoliophyta; eudicotyledons; Gunneridae; Pentapetalae; rosids; malvids; Brassicales; Brassicaceae; Camelineae; Arabidopsis	Y1465_ARATH	66.2	E:3e-12	RecName: Full=Late embryogenesis abundant protein At1g64065 {ECO:0000305};^Eukaryota; Viridiplantae; Streptophyta; Embryophyta; Tracheophyta; Spermatophyta; Magnoliophyta; eudicotyledons; Gunneridae; Pentapetalae; rosids; malvids; Brassicales; Brassicaceae; Camelineae; Arabidopsis	PF03168.12	LEA_2	Late embryogenesis abundant protein	ENOG4111AY7	Late embryogenesis abundant protein	.	ExpAA=22.81^PredHel=1^Topology=i43-65o	.	.	.	GO:0016021|integral component of membrane	.	.
TRINITY_DN18198_c1_g1	231	62	374	134.045	28	86	43	2.12001	0.000219765	0.00417377	up	yes	Gene.9093::TRINITY_DN18198_c1_g1::g.9093::m.9093	174-1226[-]	gi|743941476|ref|XM_011016925.1|	399	E:1e-107	PREDICTED: Populus euphratica transcription factor MYB39-like (LOC105118869), transcript variant X3, mRNA	gi|359489983|ref|XP_003634006.1|	408	E:9e-137	PREDICTED: transcription factor MYB39 [Vitis vinifera]	MY102_ARATH	228	E:3e-68	RecName: Full=Transcription factor MYB102 {ECO:0000305};^Eukaryota; Viridiplantae; Streptophyta; Embryophyta; Tracheophyta; Spermatophyta; Magnoliophyta; eudicotyledons; Gunneridae; Pentapetalae; rosids; malvids; Brassicales; Brassicaceae; Camelineae; Arabidopsis	MYB39_ARATH	238	E:1e-73	RecName: Full=Transcription factor MYB39;^Eukaryota; Viridiplantae; Streptophyta; Embryophyta; Tracheophyta; Spermatophyta; Magnoliophyta; eudicotyledons; Gunneridae; Pentapetalae; rosids; malvids; Brassicales; Brassicaceae; Camelineae; Arabidopsis	PF00249.30	Myb_DNA-binding	Myb-like DNA-binding domain	COG5147	Myblike DNAbinding domain containing protein	.	.	.	GO:0030154|cell differentiation;GO:0006357|regulation of transcription from RNA polymerase II promoter	GO:0000981|RNA polymerase II transcription factor activity, sequence-specific DNA binding;GO:0043565|sequence-specific DNA binding;GO:0001135|transcription factor activity, RNA polymerase II transcription factor recruiting;GO:0003700|transcription factor activity, sequence-specific DNA binding;GO:0044212|transcription regulatory region DNA binding	GO:0005634|nucleus	K09422|MYBP; myb proto-oncogene protein, plant	.
TRINITY_DN12698_c0_g1	1158	820	2080	833.102	243	400	329	2.1148	2.53096e-11	3.83665e-09	up	yes	Gene.13144::TRINITY_DN12698_c0_g1::g.13144::m.13144	449-1102[-]	.	.	.	.	gi|425906100|gb|AFY10819.1|	311	E:4e-102	germin-like protein [Camellia sinensis]	AB19A_PRUPE	310	E:3e-103	RecName: Full=Auxin-binding protein ABP19a;^Eukaryota; Viridiplantae; Streptophyta; Embryophyta; Tracheophyta; Spermatophyta; Magnoliophyta; eudicotyledons; Gunneridae; Pentapetalae; rosids; fabids; Rosales; Rosaceae; Maloideae; Amygdaleae; Prunus	AB19A_PRUPE	316	E:4e-108	RecName: Full=Auxin-binding protein ABP19a;^Eukaryota; Viridiplantae; Streptophyta; Embryophyta; Tracheophyta; Spermatophyta; Magnoliophyta; eudicotyledons; Gunneridae; Pentapetalae; rosids; fabids; Rosales; Rosaceae; Maloideae; Amygdaleae; Prunus	PF00190.21	Cupin_1	Cupin	.	.	sigP:1^26^0.803^YES	.	.	GO:0009734|auxin-activated signaling pathway	GO:0030145|manganese ion binding;GO:0045735|nutrient reservoir activityGO:0045735|nutrient reservoir activity	GO:0048046|apoplast;GO:0005618|cell wall	.	.
TRINITY_DN13944_c0_g1	85	68	148	62.1584	22	45	7	2.10321	0.000392639	0.00655347	up	yes	Gene.8307::TRINITY_DN13944_c0_g1::g.8307::m.8307	122-997[-]	gi|566156446|ref|XM_002300830.2|	329	E:1e-86	Populus trichocarpa hypothetical protein (POPTR_0002s05820g) mRNA, complete cds	gi|225446795|ref|XP_002283251.1|	300	E:4e-97	PREDICTED: transcription factor JUNGBRUNNEN 1 [Vitis vinifera]	NAC42_ARATH	253	E:1e-80	RecName: Full=Transcription factor JUNGBRUNNEN 1;^Eukaryota; Viridiplantae; Streptophyta; Embryophyta; Tracheophyta; Spermatophyta; Magnoliophyta; eudicotyledons; Gunneridae; Pentapetalae; rosids; malvids; Brassicales; Brassicaceae; Camelineae; Arabidopsis	NAC42_ARATH	256	E:1e-82	RecName: Full=Transcription factor JUNGBRUNNEN 1;^Eukaryota; Viridiplantae; Streptophyta; Embryophyta; Tracheophyta; Spermatophyta; Magnoliophyta; eudicotyledons; Gunneridae; Pentapetalae; rosids; malvids; Brassicales; Brassicaceae; Camelineae; Arabidopsis	PF02365.14	NAM	No apical meristem (NAM) protein	ENOG410YFHY	(NAC) domain-containing protein	.	.	.	GO:0009718|anthocyanin-containing compound biosynthetic process;GO:0010120|camalexin biosynthetic process;GO:0042538|hyperosmotic salinity response;GO:0010150|leaf senescence;GO:1900056|negative regulation of leaf senescence;GO:0006561|proline biosynthetic process;GO:0006351|transcription, DNA-templated;GO:0005992|trehalose biosynthetic processGO:0006355|regulation of transcription, DNA-templated	GO:0003677|DNA binding;GO:0003700|transcription factor activity, sequence-specific DNA bindingGO:0003677|DNA binding	GO:0005634|nucleus	.	.
TRINITY_DN18690_c1_g10	50	42	121	43.7779	14	23	15	2.08874	0.000126017	0.00268863	up	yes	.	.	.	.	.	.	gi|747060110|ref|XP_011076469.1|	103	E:6e-26	PREDICTED: uncharacterized protein LOC105160687 [Sesamum indicum]	.	.	.	.	.	.	.	.	.	.	.	.	.	.	.	.	.	.	.	.	.
TRINITY_DN14776_c0_g1	319	168	704	242.418	76	84	126	2.08299	3.57504e-06	0.000137845	up	yes	Gene.4277::TRINITY_DN14776_c0_g1::g.4277::m.4277	164-1657[-]	gi|848889671|ref|XM_012989546.1|	183	E:1e-42	PREDICTED: Erythranthe guttatus probable mitochondrial chaperone BCS1-A (LOC105965035), mRNA	gi|697189537|ref|XP_009603823.1|	637	E:0	PREDICTED: probable mitochondrial chaperone BCS1-B [Nicotiana tomentosiformis]	HSR4_ARATH	474	E:2e-159	RecName: Full=Protein HYPER-SENSITIVITY-RELATED 4 {ECO:0000303|PubMed:15181213};^Eukaryota; Viridiplantae; Streptophyta; Embryophyta; Tracheophyta; Spermatophyta; Magnoliophyta; eudicotyledons; Gunneridae; Pentapetalae; rosids; malvids; Brassicales; Brassicaceae; Camelineae; Arabidopsis	HSR4_ARATH	500	E:2e-170	RecName: Full=Protein HYPER-SENSITIVITY-RELATED 4 {ECO:0000303|PubMed:15181213};^Eukaryota; Viridiplantae; Streptophyta; Embryophyta; Tracheophyta; Spermatophyta; Magnoliophyta; eudicotyledons; Gunneridae; Pentapetalae; rosids; malvids; Brassicales; Brassicaceae; Camelineae; Arabidopsis	PF14363.5	AAA_assoc	Domain associated at C-terminal with AAA	COG0465	Acts as a processive, ATP-dependent zinc metallopeptidase for both cytoplasmic and membrane proteins. Plays a role in the quality control of integral membrane proteins (By similarity)	.	.	.	GO:0008219|cell death;GO:0009626|plant-type hypersensitive response;GO:0009617|response to bacterium;GO:0002237|response to molecule of bacterial origin;GO:0009411|response to UV;GO:0009863|salicylic acid mediated signaling pathway	GO:0005524|ATP binding;GO:0016887|ATPase activity;GO:0042802|identical protein bindingGO:0005524|ATP binding	GO:0016021|integral component of membrane;GO:0005740|mitochondrial envelope;GO:0005741|mitochondrial outer membrane;GO:0005739|mitochondrion	.	.
TRINITY_DN20207_c1_g4	508	365	324	253.047	61	64	172	2.07861	1.45286e-06	6.43096e-05	up	yes	Gene.22894::TRINITY_DN20207_c1_g4::g.22894::m.22894	1-630[+]	.	.	.	.	gi|225466065|ref|XP_002264028.1|	243	E:2e-77	PREDICTED: 21 kDa protein [Vitis vinifera]	PMI10_ARATH	144	E:2e-39	RecName: Full=Pectinesterase inhibitor 10 {ECO:0000305};^Eukaryota; Viridiplantae; Streptophyta; Embryophyta; Tracheophyta; Spermatophyta; Magnoliophyta; eudicotyledons; Gunneridae; Pentapetalae; rosids; malvids; Brassicales; Brassicaceae; Camelineae; Arabidopsis	21KD_DAUCA	154	E:3e-45	RecName: Full=21 kDa protein;^Eukaryota; Viridiplantae; Streptophyta; Embryophyta; Tracheophyta; Spermatophyta; Magnoliophyta; eudicotyledons; Gunneridae; Pentapetalae; asterids; campanulids; Apiales; Apiaceae; Apioideae; Scandiceae; Daucinae; Daucus; Daucus sect. Daucus	PF04043.14	PMEI	Plant invertase/pectin methylesterase inhibitor	.	.	sigP:1^32^0.521^YES	.	.	.	GO:0004857|enzyme inhibitor activityGO:0004857|enzyme inhibitor activity	.	.	.
TRINITY_DN17358_c0_g2	221	315	259	170.483	93	56	54	2.07408	1.78256e-09	1.74564e-07	up	yes	Gene.29369::TRINITY_DN17358_c0_g2::g.29369::m.29369	616-942[+]	.	.	.	.	gi|657990053|ref|XP_008387250.1|	188	E:1e-61	PREDICTED: uncharacterized protein LOC103449699 [Malus domestica]	POLX_TOBAC	119	E:4e-32	RecName: Full=Retrovirus-related Pol polyprotein from transposon TNT 1-94;^Eukaryota; Viridiplantae; Streptophyta; Embryophyta; Tracheophyta; Spermatophyta; Magnoliophyta; eudicotyledons; Gunneridae; Pentapetalae; asterids; lamiids; Solanales; Solanaceae; Nicotianoideae; Nicotianeae; Nicotiana	.	.	.	.	.	.	.	.	.	.	.	.	.	.	.	.	.
TRINITY_DN14837_c0_g1	490	293	760	318.107	91	198	94	2.07044	6.16994e-08	4.06408e-06	up	yes	Gene.14098::TRINITY_DN14837_c0_g1::g.14098::m.14098	130-1701[-]	.	.	.	.	gi|661885886|emb|CDP10503.1|	735	E:0	unnamed protein product [Coffea canephora]	FMO1_ARATH	396	E:4e-129	RecName: Full=Probable flavin-containing monooxygenase 1;^Eukaryota; Viridiplantae; Streptophyta; Embryophyta; Tracheophyta; Spermatophyta; Magnoliophyta; eudicotyledons; Gunneridae; Pentapetalae; rosids; malvids; Brassicales; Brassicaceae; Camelineae; Arabidopsis	FMO1_ARATH	397	E:2e-130	RecName: Full=Probable flavin-containing monooxygenase 1;^Eukaryota; Viridiplantae; Streptophyta; Embryophyta; Tracheophyta; Spermatophyta; Magnoliophyta; eudicotyledons; Gunneridae; Pentapetalae; rosids; malvids; Brassicales; Brassicaceae; Camelineae; Arabidopsis	PF00743.18	FMO-like	Flavin-binding monooxygenase-like	COG2072	Monooxygenase	.	.	.	GO:0071456|cellular response to hypoxia;GO:0009870|defense response signaling pathway, resistance gene-dependent;GO:0010204|defense response signaling pathway, resistance gene-independent;GO:0042742|defense response to bacterium;GO:0050832|defense response to fungus;GO:0055114|oxidation-reduction process;GO:0009626|plant-type hypersensitive response;GO:0051707|response to other organism;GO:000962…	GO:0050660|flavin adenine dinucleotide binding;GO:0004497|monooxygenase activity;GO:0004499|N,N-dimethylaniline monooxygenase activity;GO:0050661|NADP bindingGO:0004499|N,N-dimethylaniline monooxygenase activity;GO:0050660|flavin adenine dinucleotide binding;GO:0050661|NADP binding;GO:0016491|oxidoreductase activity	.	K00485|FMO; dimethylaniline monooxygenase (N-oxide forming) [EC:1.14.13.8]	map00982|Drug metabolism - cytochrome P450;map01120|Microbial metabolism in diverse environments
TRINITY_DN18529_c1_g1	3332	1891	4188	1946.92	332	1557	472	2.06897	0.00257311	0.0282481	up	yes	.	.	.	.	.	.	.	.	.	.	.	.	.	.	.	.	.	.	.	.	.	.	.	.	.	.	.	.	.	.	.
TRINITY_DN15387_c0_g1	528	279	494	270.33	139	104	81	2.06778	4.82344e-12	8.94573e-10	up	yes	.	.	gi|703099524|ref|XM_010098371.1|	267	E:6e-68	Morus notabilis hypothetical protein partial mRNA	gi|590564066|ref|XP_007009555.1|	166	E:5e-49	Plant protein 1589 of Uncharacterized protein function [Theobroma cacao]	.	.	.	.	.	.	.	.	.	.	.	.	.	.	.	.	.	.	.	.	.
TRINITY_DN20062_c0_g1	57	15	71	29.0718	15	12	8	2.06509	0.00187608	0.0222834	up	yes	.	.	.	.	.	.	.	.	.	.	.	.	.	.	.	.	.	.	.	.	.	.	.	.	.	.	.	.	.	.	.
TRINITY_DN14544_c0_g2	338	264	1005	328.891	196	159	43	2.06387	0.000156285	0.0031696	up	yes	Gene.18419::TRINITY_DN14544_c0_g2::g.18419::m.18419	153-1205[-]	.	.	.	.	gi|728843655|gb|KHG23098.1|	435	E:1e-147	CBS domain-containing CBSX5 -like protein [Gossypium arboreum]	CBSX5_ARATH	273	E:4e-86	RecName: Full=CBS domain-containing protein CBSX5;^Eukaryota; Viridiplantae; Streptophyta; Embryophyta; Tracheophyta; Spermatophyta; Magnoliophyta; eudicotyledons; Gunneridae; Pentapetalae; rosids; malvids; Brassicales; Brassicaceae; Camelineae; Arabidopsis	CBSX5_ARATH	321	E:3e-105	RecName: Full=CBS domain-containing protein CBSX5;^Eukaryota; Viridiplantae; Streptophyta; Embryophyta; Tracheophyta; Spermatophyta; Magnoliophyta; eudicotyledons; Gunneridae; Pentapetalae; rosids; malvids; Brassicales; Brassicaceae; Camelineae; Arabidopsis	PF00571.27	CBS	CBS domain	ENOG4111QFC	CBS domain-containing protein	.	.	.	.	.	.	.	.
TRINITY_DN19789_c0_g1	643	437	1127	456.205	167	233	151	2.05795	1.74329e-10	2.14348e-08	up	yes	Gene.3602::TRINITY_DN19789_c0_g1::g.3602::m.3602	336-3182[-]	gi|731393933|ref|XM_010653345.1|	846	E:0	PREDICTED: Vitis vinifera probable receptor protein kinase TMK1 (LOC100253071), mRNA	gi|296084035|emb|CBI24423.3|	1258	E:0	unnamed protein product [Vitis vinifera]	TMK3_ARATH	747	E:0	RecName: Full=Receptor-like kinase TMK3 {ECO:0000303|PubMed:23613767};^Eukaryota; Viridiplantae; Streptophyta; Embryophyta; Tracheophyta; Spermatophyta; Magnoliophyta; eudicotyledons; Gunneridae; Pentapetalae; rosids; malvids; Brassicales; Brassicaceae; Camelineae; Arabidopsis	TMK3_ARATH	808	E:0	RecName: Full=Receptor-like kinase TMK3 {ECO:0000303|PubMed:23613767};^Eukaryota; Viridiplantae; Streptophyta; Embryophyta; Tracheophyta; Spermatophyta; Magnoliophyta; eudicotyledons; Gunneridae; Pentapetalae; rosids; malvids; Brassicales; Brassicaceae; Camelineae; Arabidopsis	PF08263.11	LRRNT_2	Leucine rich repeat N-terminal domain	COG0515	Serine Threonine protein kinase	sigP:1^23^0.892^YES	ExpAA=47.44^PredHel=2^Topology=i7-24o504-526i	.	GO:0007166|cell surface receptor signaling pathway;GO:0009555|pollen development;GO:0006468|protein phosphorylationGO:0006468|protein phosphorylation	GO:0005524|ATP binding;GO:0004675|transmembrane receptor protein serine/threonine kinase activityGO:0005515|protein binding;GO:0004672|protein kinase activity;GO:0005524|ATP binding	GO:0016021|integral component of membrane;GO:0009505|plant-type cell wall;GO:0005886|plasma membrane;GO:0009506|plasmodesma	.	.
TRINITY_DN17763_c0_g1	36	22	58	23.9773	16	7	6	2.05209	0.00189683	0.0224942	up	yes	.	.	gi|645273319|ref|XM_008243600.1|	126	E:8e-26	PREDICTED: Prunus mume calcium-dependent protein kinase 28-like (LOC103340207), mRNA	gi|147789502|emb|CAN69589.1|	71.2	E:9e-12	hypothetical protein VITISV_019799 [Vitis vinifera]	CDPKG_ARATH	60.1	E:2e-09	RecName: Full=Calcium-dependent protein kinase 16;^Eukaryota; Viridiplantae; Streptophyta; Embryophyta; Tracheophyta; Spermatophyta; Magnoliophyta; eudicotyledons; Gunneridae; Pentapetalae; rosids; malvids; Brassicales; Brassicaceae; Camelineae; Arabidopsis	.	.	.	.	.	.	.	ENOG410XRMJ	calcium-dependent protein kinase	.	.	.	GO:0009738|abscisic acid-activated signaling pathway;GO:0035556|intracellular signal transduction;GO:0018105|peptidyl-serine phosphorylation;GO:0046777|protein autophosphorylation	GO:0005524|ATP binding;GO:0005509|calcium ion binding;GO:0009931|calcium-dependent protein serine/threonine kinase activity;GO:0005516|calmodulin binding;GO:0004683|calmodulin-dependent protein kinase activity;GO:0004672|protein kinase activity	GO:0005737|cytoplasm;GO:0005634|nucleus;GO:0005886|plasma membrane	K13412|CPK; calcium-dependent protein kinase [EC:2.7.11.1]	map04626|Plant-pathogen interaction;map05145|Toxoplasmosis
TRINITY_DN18916_c2_g8	834	429	1375	542.389	146	333	181	2.04912	2.26223e-07	1.26009e-05	up	yes	Gene.11238::TRINITY_DN18916_c2_g8::g.11238::m.11238	215-808[-]	gi|823123925|ref|XM_012622353.1|	254	E:5e-64	PREDICTED: Gossypium raimondii LOB domain-containing protein 1 (LOC105793439), mRNA	gi|720090050|ref|XP_010244970.1|	219	E:1e-67	PREDICTED: LOB domain-containing protein 1-like [Nelumbo nucifera]	LBD1_ARATH	180	E:4e-54	RecName: Full=LOB domain-containing protein 1;^Eukaryota; Viridiplantae; Streptophyta; Embryophyta; Tracheophyta; Spermatophyta; Magnoliophyta; eudicotyledons; Gunneridae; Pentapetalae; rosids; malvids; Brassicales; Brassicaceae; Camelineae; Arabidopsis	LBD1_ARATH	215	E:4e-69	RecName: Full=LOB domain-containing protein 1;^Eukaryota; Viridiplantae; Streptophyta; Embryophyta; Tracheophyta; Spermatophyta; Magnoliophyta; eudicotyledons; Gunneridae; Pentapetalae; rosids; malvids; Brassicales; Brassicaceae; Camelineae; Arabidopsis	PF03195.13	LOB	Lateral organ boundaries (LOB) domain	ENOG410YHTF	lob domain-containing protein	.	.	.	.	.	GO:0005739|mitochondrion	.	.
TRINITY_DN12942_c0_g2	72	39	104	44.4143	22	20	12	2.04763	4.79704e-05	0.00121012	up	yes	.	.	.	.	.	.	.	.	.	.	.	.	.	.	.	.	.	.	.	.	.	.	.	.	.	.	.	.	.	.	.
TRINITY_DN17818_c0_g4	706	210	818	354.557	233	156	44	2.04579	0.000156782	0.00317669	up	yes	Gene.10827::TRINITY_DN17818_c0_g4::g.10827::m.10827	190-1272[-]	gi|595793694|ref|XM_007200534.1|	475	E:2e-130	Prunus persica hypothetical protein (PRUPE_ppa010224mg) mRNA, complete cds	gi|661892516|emb|CDP03674.1|	452	E:3e-151	unnamed protein product [Coffea canephora]	HFA6B_ARATH	338	E:1e-107	RecName: Full=Heat stress transcription factor A-6b;^Eukaryota; Viridiplantae; Streptophyta; Embryophyta; Tracheophyta; Spermatophyta; Magnoliophyta; eudicotyledons; Gunneridae; Pentapetalae; rosids; malvids; Brassicales; Brassicaceae; Camelineae; Arabidopsis	HFA6B_ARATH	369	E:7e-124	RecName: Full=Heat stress transcription factor A-6b;^Eukaryota; Viridiplantae; Streptophyta; Embryophyta; Tracheophyta; Spermatophyta; Magnoliophyta; eudicotyledons; Gunneridae; Pentapetalae; rosids; malvids; Brassicales; Brassicaceae; Camelineae; Arabidopsis	PF00447.16	HSF_DNA-bind	HSF-type DNA-binding	COG5169	Transcription factor	.	.	.	GO:0006351|transcription, DNA-templatedGO:0006355|regulation of transcription, DNA-templated	GO:0043565|sequence-specific DNA binding;GO:0003700|transcription factor activity, sequence-specific DNA bindingGO:0003700|transcription factor activity, sequence-specific DNA binding;GO:0043565|sequence-specific DNA binding	GO:0005737|cytoplasm;GO:0005634|nucleusGO:0005634|nucleus	K09419|HSFF; heat shock transcription factor, other eukaryote	.
TRINITY_DN22140_c0_g2	68	31	51	31.2609	8	17	13	2.04452	0.000212492	0.004048	up	yes	.	.	.	.	.	.	.	.	.	.	.	.	.	.	.	.	.	.	.	.	.	.	.	.	.	.	.	.	.	.	.
TRINITY_DN23948_c1_g1	231	363	422	216.989	116	110	40	2.03733	8.51661e-07	4.05645e-05	up	yes	.	.	gi|970059218|ref|XM_015200855.1|	309	E:1e-80	PREDICTED: Solanum pennellii glucomannan 4-beta-mannosyltransferase 9-like (LOC107002710), mRNA	gi|374256073|gb|AEZ00898.1|	251	E:3e-79	putative beta-14-mannan synthase, partial [Elaeis guineensis]	CSLA9_ARATH	229	E:1e-68	RecName: Full=Glucomannan 4-beta-mannosyltransferase 9;^Eukaryota; Viridiplantae; Streptophyta; Embryophyta; Tracheophyta; Spermatophyta; Magnoliophyta; eudicotyledons; Gunneridae; Pentapetalae; rosids; malvids; Brassicales; Brassicaceae; Camelineae; Arabidopsis	.	.	.	.	.	.	.	COG1215	Glycosyl transferase, family 2	.	.	.	GO:0071555|cell wall organization;GO:0009294|DNA mediated transformation;GO:0009617|response to bacterium	GO:0047259|glucomannan 4-beta-mannosyltransferase activity;GO:0051753|mannan synthase activity	GO:0000139|Golgi membrane;GO:0016021|integral component of membrane	K13680|CSLA; beta-mannan synthase [EC:2.4.1.32]	.
TRINITY_DN21478_c2_g1	13320	15685	10419	8517.7	2965	3811	3603	2.03388	1.71467e-16	6.39592e-14	up	yes	.	.	gi|823143870|ref|XM_012616296.1|	268	E:4e-68	PREDICTED: Gossypium raimondii ribulose bisphosphate carboxylase small chain clone 512-like (LOC105789073), mRNA	gi|698431126|ref|XP_009794031.1|	219	E:9e-65	PREDICTED: ribulose bisphosphate carboxylase small chain clone 512-like [Nicotiana sylvestris]	RBS1A_ARATH	182	E:3e-52	RecName: Full=Ribulose bisphosphate carboxylase small chain 1A, chloroplastic;^Eukaryota; Viridiplantae; Streptophyta; Embryophyta; Tracheophyta; Spermatophyta; Magnoliophyta; eudicotyledons; Gunneridae; Pentapetalae; rosids; malvids; Brassicales; Brassicaceae; Camelineae; Arabidopsis	.	.	.	.	.	.	.	COG4451	RuBisCO catalyzes two reactions the carboxylation of D- ribulose 1,5-bisphosphate, the primary event in carbon dioxide fixation, as well as the oxidative fragmentation of the pentose substrate. Both reactions occur simultaneously and in competition at the same active site	.	.	.	GO:0080158|chloroplast ribulose bisphosphate carboxylase complex biogenesis;GO:0009853|photorespiration;GO:0015979|photosynthesis;GO:0019253|reductive pentose-phosphate cycle;GO:0009637|response to blue light;GO:0009409|response to cold;GO:0010218|response to far red light;GO:0010114|response to red light	GO:0005507|copper ion binding;GO:0004497|monooxygenase activity;GO:0016984|ribulose-bisphosphate carboxylase activity	GO:0048046|apoplast;GO:0009507|chloroplast;GO:0009941|chloroplast envelope;GO:0031969|chloroplast membrane;GO:0009570|chloroplast stroma;GO:0009535|chloroplast thylakoid membrane;GO:0022626|cytosolic ribosome;GO:0016020|membrane;GO:0009579|thylakoid;GO:0031977|thylakoid lumen	K01602|rbcS; ribulose-bisphosphate carboxylase small chain [EC:4.1.1.39]	map01120|Microbial metabolism in diverse environments;map01100|Metabolic pathways;map00630|Glyoxylate and dicarboxylate metabolism;map00710|Carbon fixation in photosynthetic organisms;map01200|Carbon metabolism
TRINITY_DN20135_c1_g1	1000	695	1391	644.201	213	255	315	2.03326	3.12514e-14	8.10534e-12	up	yes	.	.	gi|932283291|gb|CP012617.1|	239	E:2e-59	Oryza sativa Indica Group cultivar RP Bio-226 chromosome 9 sequence	gi|823236788|ref|XP_012451049.1|	283	E:1e-89	PREDICTED: transcription factor MYB44-like [Gossypium raimondii]	MYB44_ARATH	196	E:4e-57	RecName: Full=Transcription factor MYB44;^Eukaryota; Viridiplantae; Streptophyta; Embryophyta; Tracheophyta; Spermatophyta; Magnoliophyta; eudicotyledons; Gunneridae; Pentapetalae; rosids; malvids; Brassicales; Brassicaceae; Camelineae; Arabidopsis	.	.	.	.	.	.	.	COG5147	Myblike DNAbinding domain containing protein	.	.	.	GO:0009738|abscisic acid-activated signaling pathway;GO:0030154|cell differentiation;GO:0042742|defense response to bacterium;GO:0050832|defense response to fungus;GO:2000022|regulation of jasmonic acid mediated signaling pathway;GO:2000031|regulation of salicylic acid mediated signaling pathway;GO:0006357|regulation of transcription from RNA polymerase II promoter;GO:0009737|response to abscisic…	GO:0000981|RNA polymerase II transcription factor activity, sequence-specific DNA binding;GO:0043565|sequence-specific DNA binding;GO:0001135|transcription factor activity, RNA polymerase II transcription factor recruiting;GO:0003700|transcription factor activity, sequence-specific DNA binding;GO:0044212|transcription regulatory region DNA binding	GO:0005634|nucleus	K09422|MYBP; myb proto-oncogene protein, plant	.
TRINITY_DN21413_c4_g6	20	38	91	31.1631	6	14	18	2.02704	0.00426017	0.0414992	up	yes	Gene.18142::TRINITY_DN21413_c4_g6::g.18142::m.18142	206-562[-]	.	.	.	.	gi|720005234|ref|XP_010257591.1|	99.8	E:6e-23	PREDICTED: uncharacterized protein LOC104597634 [Nelumbo nucifera]	.	.	.	.	.	.	.	.	.	.	.	.	.	.	.	.	.	.	.	.	.
TRINITY_DN23205_c0_g1	10863	6415	8756	5481.88	1105	4456	1277	2.01885	0.0031065	0.0326462	up	yes	.	.	.	.	.	.	.	.	.	.	.	.	.	.	.	.	.	.	.	.	.	.	.	.	.	.	.	.	.	.	.
TRINITY_DN14371_c0_g1	116	48	113	57.5057	18	30	23	2.01696	1.04736e-05	0.000342565	up	yes	Gene.8122::TRINITY_DN14371_c0_g1::g.8122::m.8122	65-1765[+]	.	.	.	.	gi|645275394|ref|XP_008242794.1|	353	E:2e-112	PREDICTED: uncharacterized protein LOC103341094 [Prunus mume]	BCB1_ARATH	92.8	E:7e-20	RecName: Full=Blue copper protein;^Eukaryota; Viridiplantae; Streptophyta; Embryophyta; Tracheophyta; Spermatophyta; Magnoliophyta; eudicotyledons; Gunneridae; Pentapetalae; rosids; malvids; Brassicales; Brassicaceae; Camelineae; Arabidopsis	BCB1_ARATH	99	E:3e-22	RecName: Full=Blue copper protein;^Eukaryota; Viridiplantae; Streptophyta; Embryophyta; Tracheophyta; Spermatophyta; Magnoliophyta; eudicotyledons; Gunneridae; Pentapetalae; rosids; malvids; Brassicales; Brassicaceae; Camelineae; Arabidopsis	PF02298.16	Cu_bind_like	Plastocyanin-like domain	ENOG410Z0W4	blue copper	sigP:1^26^0.695^YES	.	.	GO:0015690|aluminum cation transport;GO:0070417|cellular response to cold;GO:0050832|defense response to fungus;GO:0055114|oxidation-reduction process;GO:1901141|regulation of lignin biosynthetic process;GO:0009646|response to absence of light;GO:0006979|response to oxidative stress	GO:0009055|electron carrier activity;GO:0046872|metal ion bindingGO:0009055|electron carrier activity	GO:0031225|anchored component of membrane;GO:0046658|anchored component of plasma membrane;GO:0005886|plasma membrane;GO:0005773|vacuole	.	.
TRINITY_DN20651_c0_g1	1217	621	1033	601.21	122	489	140	2.01591	1.24305e-05	0.000394144	up	yes	.	.	.	.	.	.	.	.	.	.	.	.	.	.	.	.	.	.	.	.	.	.	.	.	.	.	.	.	.	.	.
TRINITY_DN17727_c0_g1	8029	4602	7258	4180.07	856	3386	1002	2.00793	0.00275804	0.0297857	up	yes	Gene.2206::TRINITY_DN17727_c0_g1::g.2206::m.2206	2-349[+]	.	.	.	.	.	.	.	.	.	.	.	.	.	.	.	.	.	.	.	.	.	sigP:1^18^0.568^YES	ExpAA=82.66^PredHel=4^Topology=i2-21o26-48i53-75o79-98i	.	.	.	.	.	.
TRINITY_DN19463_c0_g6	206	60	252	106.403	70	32	30	2.00408	0.000144637	0.00298983	up	yes	Gene.35841::TRINITY_DN19463_c0_g6::g.35841::m.35841	1-1401[+]	gi|398363568|gb|JX067534.1|	244	E:6e-61	Actinidia chinensis clone 324501 Dof zinc finger protein (DOF2) mRNA, complete cds	gi|359473345|ref|XP_002269461.2|	391	E:6e-127	PREDICTED: cyclic dof factor 2 [Vitis vinifera]	CDF2_ARATH	258	E:2e-77	RecName: Full=Cyclic dof factor 2;^Eukaryota; Viridiplantae; Streptophyta; Embryophyta; Tracheophyta; Spermatophyta; Magnoliophyta; eudicotyledons; Gunneridae; Pentapetalae; rosids; malvids; Brassicales; Brassicaceae; Camelineae; Arabidopsis	CDF2_ARATH	296	E:5e-93	RecName: Full=Cyclic dof factor 2;^Eukaryota; Viridiplantae; Streptophyta; Embryophyta; Tracheophyta; Spermatophyta; Magnoliophyta; eudicotyledons; Gunneridae; Pentapetalae; rosids; malvids; Brassicales; Brassicaceae; Camelineae; Arabidopsis	PF02701.14	zf-Dof	Dof domain, zinc finger	ENOG410YN7N	zinc finger protein	.	.	.	GO:0009908|flower development;GO:0006355|regulation of transcription, DNA-templated;GO:0006351|transcription, DNA-templatedGO:0006355|regulation of transcription, DNA-templated	GO:0046872|metal ion binding;GO:0043565|sequence-specific DNA binding;GO:0003700|transcription factor activity, sequence-specific DNA bindingGO:0003677|DNA binding	GO:0005634|nucleus	.	.
TRINITY_DN23948_c1_g2	313	445	640	297.919	186	118	68	1.99746	3.38805e-07	1.79103e-05	up	yes	Gene.6900::TRINITY_DN23948_c1_g2::g.6900::m.6900	677-1450[+]	gi|729351140|ref|XM_010545169.1|	536	E:8e-149	PREDICTED: Tarenaya hassleriana glucomannan 4-beta-mannosyltransferase 9 (LOC104816376), mRNA	gi|590631576|ref|XP_007027602.1|	465	E:3e-158	Nucleotide-diphospho-sugar transferases superfamily protein isoform 3 [Theobroma cacao]	CSLA9_ARATH	432	E:1e-144	RecName: Full=Glucomannan 4-beta-mannosyltransferase 9;^Eukaryota; Viridiplantae; Streptophyta; Embryophyta; Tracheophyta; Spermatophyta; Magnoliophyta; eudicotyledons; Gunneridae; Pentapetalae; rosids; malvids; Brassicales; Brassicaceae; Camelineae; Arabidopsis	CSLA9_ARATH	459	E:6e-159	RecName: Full=Glucomannan 4-beta-mannosyltransferase 9;^Eukaryota; Viridiplantae; Streptophyta; Embryophyta; Tracheophyta; Spermatophyta; Magnoliophyta; eudicotyledons; Gunneridae; Pentapetalae; rosids; malvids; Brassicales; Brassicaceae; Camelineae; Arabidopsis	PF13641.5	Glyco_tranf_2_3	Glycosyltransferase like family 2	COG1215	Glycosyl transferase, family 2	.	ExpAA=22.94^PredHel=1^Topology=i40-62o	.	GO:0071555|cell wall organization;GO:0009294|DNA mediated transformation;GO:0009617|response to bacterium	GO:0047259|glucomannan 4-beta-mannosyltransferase activity;GO:0051753|mannan synthase activity	GO:0000139|Golgi membrane;GO:0016021|integral component of membrane	K13680|CSLA; beta-mannan synthase [EC:2.4.1.32]	.
TRINITY_DN21873_c2_g2	1139	1034	2149	908.741	278	434	423	1.98892	2.79734e-11	4.18315e-09	up	yes	Gene.11852::TRINITY_DN21873_c2_g2::g.11852::m.11852	265-1125[-]	gi|731432037|ref|XM_010645843.1|	283	E:1e-72	PREDICTED: Vitis vinifera protein IQ-DOMAIN 1 (LOC100253850), transcript variant X6, mRNA	gi|255563056|ref|XP_002522532.1|	295	E:1e-93	PREDICTED: protein IQ-DOMAIN 1 isoform X2 [Ricinus communis]	IQD1_ARATH	103	E:1e-22	RecName: Full=Protein IQ-DOMAIN 1 {ECO:0000303|PubMed:15960618};^Eukaryota; Viridiplantae; Streptophyta; Embryophyta; Tracheophyta; Spermatophyta; Magnoliophyta; eudicotyledons; Gunneridae; Pentapetalae; rosids; malvids; Brassicales; Brassicaceae; Camelineae; Arabidopsis	IQD1_ARATH	102	E:1e-23	RecName: Full=Protein IQ-DOMAIN 1 {ECO:0000303|PubMed:15960618};^Eukaryota; Viridiplantae; Streptophyta; Embryophyta; Tracheophyta; Spermatophyta; Magnoliophyta; eudicotyledons; Gunneridae; Pentapetalae; rosids; malvids; Brassicales; Brassicaceae; Camelineae; Arabidopsis	PF00612.26	IQ	IQ calmodulin-binding motif	ENOG411040N	NA	.	.	.	.	GO:0005516|calmodulin binding;GO:0008017|microtubule bindingGO:0005515|protein binding	GO:0005737|cytoplasm;GO:0005874|microtubule;GO:0005634|nucleus	.	.
TRINITY_DN19868_c1_g6	460	756	1166	507.87	213	138	279	1.98756	1.57651e-07	9.32925e-06	up	yes	Gene.2276::TRINITY_DN19868_c1_g6::g.2276::m.2276	1-627[-]	gi|13785466|dbj|AB050471.1|	353	E:4e-94	Flaveria trinervia pck4-9 mRNA for phosphoenolpyruvate carboxykinase, complete cds	gi|731437791|ref|XP_003635667.2|	290	E:8e-96	PREDICTED: phosphoenolpyruvate carboxykinase [ATP]-like [Vitis vinifera]	PCKA_CUCSA	226	E:2e-67	RecName: Full=Phosphoenolpyruvate carboxykinase (ATP);^Eukaryota; Viridiplantae; Streptophyta; Embryophyta; Tracheophyta; Spermatophyta; Magnoliophyta; eudicotyledons; Gunneridae; Pentapetalae; rosids; fabids; Cucurbitales; Cucurbitaceae; Benincaseae; Cucumis	PCKA_CUCSA	278	E:8e-88	RecName: Full=Phosphoenolpyruvate carboxykinase (ATP);^Eukaryota; Viridiplantae; Streptophyta; Embryophyta; Tracheophyta; Spermatophyta; Magnoliophyta; eudicotyledons; Gunneridae; Pentapetalae; rosids; fabids; Cucurbitales; Cucurbitaceae; Benincaseae; Cucumis	PF01293.19	PEPCK_ATP	Phosphoenolpyruvate carboxykinase	.	.	.	.	.	GO:0006094|gluconeogenesisGO:0006094|gluconeogenesis	GO:0005524|ATP binding;GO:0004612|phosphoenolpyruvate carboxykinase (ATP) activityGO:0004612|phosphoenolpyruvate carboxykinase (ATP) activity;GO:0005524|ATP binding	GO:0005737|cytoplasm	K01610|E4.1.1.49, pckA; phosphoenolpyruvate carboxykinase (ATP) [EC:4.1.1.49]	map00620|Pyruvate metabolism;map01200|Carbon metabolism;map00020|Citrate cycle (TCA cycle);map00010|Glycolysis / Gluconeogenesis;map00710|Carbon fixation in photosynthetic organisms;map01110|Biosynthesis of secondary metabolites;map01100|Metabolic pathways;map01120|Microbial metabolism in diverse environments;map01130|Biosynthesis of antibiotics
TRINITY_DN19839_c0_g2	140341	109276	213395	97457.8	28224	42276	51186	1.98403	1.17418e-12	2.37685e-10	up	yes	.	.	gi|146215985|gb|EF530137.1|	272	E:4e-70	Actinidia eriantha actinidin Act2d mRNA, complete cds	gi|146215980|gb|ABQ10192.1|	62.4	E:4e-10	actinidin Act2a [Actinidia deliciosa]	.	.	.	.	.	.	.	.	.	.	.	.	.	.	.	.	.	.	.	.	.
TRINITY_DN20814_c0_g2	39	13	56	22.2684	13	7	8	1.98022	0.00471129	0.044598	up	yes	.	.	.	.	.	.	.	.	.	.	.	.	.	.	.	.	.	.	.	.	.	.	.	.	.	.	.	.	.	.	.
TRINITY_DN18150_c0_g2	208	75	212	102.824	35	61	34	1.97962	6.28671e-06	0.000222977	up	yes	.	.	gi|954050155|gb|KT225486.1|	193	E:2e-45	Vaccinium corymbosum transcription factor MYB17 (MYB17) mRNA, partial cds	gi|954050156|gb|ALP43798.1|	138	E:2e-34	transcription factor MYB17, partial [Vaccinium corymbosum]	MYBC_MAIZE	92.4	E:1e-19	RecName: Full=Anthocyanin regulatory C1 protein;^Eukaryota; Viridiplantae; Streptophyta; Embryophyta; Tracheophyta; Spermatophyta; Magnoliophyta; Liliopsida; Poales; Poaceae; PACMAD clade; Panicoideae; Andropogonodae; Andropogoneae; Tripsacinae; Zea	.	.	.	.	.	.	.	.	.	.	.	.	GO:0006355|regulation of transcription, DNA-templated;GO:0006351|transcription, DNA-templated	GO:0003677|DNA binding	GO:0005634|nucleus	K09422|MYBP; myb proto-oncogene protein, plant	.
TRINITY_DN22895_c2_g5	1077	518	1025	549.723	155	308	232	1.97296	3.62299e-10	4.09102e-08	up	yes	Gene.987::TRINITY_DN22895_c2_g5::g.987::m.987	153-1205[-]	gi|590644898|ref|XM_007031148.1|	664	E:0	Theobroma cacao Galactinol synthase 2 (TCM_026798) mRNA, complete cds	gi|698491336|ref|XP_009792096.1|	512	E:5e-179	PREDICTED: galactinol synthase 2 [Nicotiana sylvestris]	GOLS2_SOLLC	509	E:6e-179	RecName: Full=Galactinol synthase 2;^Eukaryota; Viridiplantae; Streptophyta; Embryophyta; Tracheophyta; Spermatophyta; Magnoliophyta; eudicotyledons; Gunneridae; Pentapetalae; asterids; lamiids; Solanales; Solanaceae; Solanoideae; Solaneae; Solanum; Lycopersicon	GOLS2_SOLLC	537	E:0	RecName: Full=Galactinol synthase 2;^Eukaryota; Viridiplantae; Streptophyta; Embryophyta; Tracheophyta; Spermatophyta; Magnoliophyta; eudicotyledons; Gunneridae; Pentapetalae; asterids; lamiids; Solanales; Solanaceae; Solanoideae; Solaneae; Solanum; Lycopersicon	PF01501.19	Glyco_transf_8	Glycosyl transferase family 8	COG5597	Glycosyl Transferase	.	.	.	GO:0006012|galactose metabolic process	GO:0047216|inositol 3-alpha-galactosyltransferase activity;GO:0046872|metal ion bindingGO:0016757|transferase activity, transferring glycosyl groups	GO:0005737|cytoplasm	K18819|GOLS; inositol 3-alpha-galactosyltransferase [EC:2.4.1.123]	map00052|Galactose metabolism
TRINITY_DN20546_c1_g1	142	65	211	86.8109	27	49	34	1.97184	1.45872e-05	0.000453007	up	yes	Gene.24035::TRINITY_DN20546_c1_g1::g.24035::m.24035	127-1035[-]	gi|848905478|ref|XM_012996747.1|	335	E:2e-88	PREDICTED: Erythranthe guttatus hevamine-A-like (LOC105971838), mRNA	gi|566206105|ref|XP_006374314.1|	444	E:1e-153	Chain A family protein [Populus trichocarpa]	CHLY_HEVBR	422	E:3e-146	RecName: Full=Hevamine-A;^Eukaryota; Viridiplantae; Streptophyta; Embryophyta; Tracheophyta; Spermatophyta; Magnoliophyta; eudicotyledons; Gunneridae; Pentapetalae; rosids; fabids; Malpighiales; Euphorbiaceae; Crotonoideae; Micrandreae; Hevea	CHIT3_VITVI	429	E:1e-149	RecName: Full=Acidic endochitinase;^Eukaryota; Viridiplantae; Streptophyta; Embryophyta; Tracheophyta; Spermatophyta; Magnoliophyta; eudicotyledons; Gunneridae; Pentapetalae; rosids; Vitales; Vitaceae; Vitis	PF00704.27	Glyco_hydro_18	Glycosyl hydrolases family 18	.	.	sigP:1^30^0.855^YES	ExpAA=21.48^PredHel=1^Topology=i13-35o	.	GO:0006032|chitin catabolic process;GO:0000272|polysaccharide catabolic processGO:0005975|carbohydrate metabolic process	GO:0004568|chitinase activity	.	K01183|E3.2.1.14; chitinase [EC:3.2.1.14]	map01100|Metabolic pathways;map00520|Amino sugar and nucleotide sugar metabolism;map00500|Starch and sucrose metabolism
TRINITY_DN20019_c0_g3	1766	701	3038	1136	300	746	398	1.97113	6.9589e-06	0.000243694	up	yes	Gene.7151::TRINITY_DN20019_c0_g3::g.7151::m.7151	60-1097[+]	.	.	.	.	gi|836731353|gb|AKM77641.1|	561	E:0	leucoanthocyanidin reductase [Camellia nitidissima]	LAR_DESUN	468	E:6e-162	RecName: Full=Leucoanthocyanidin reductase;^Eukaryota; Viridiplantae; Streptophyta; Embryophyta; Tracheophyta; Spermatophyta; Magnoliophyta; eudicotyledons; Gunneridae; Pentapetalae; rosids; fabids; Fabales; Fabaceae; Papilionoideae; Desmodieae; Desmodium	LAR_DESUN	468	E:2e-163	RecName: Full=Leucoanthocyanidin reductase;^Eukaryota; Viridiplantae; Streptophyta; Embryophyta; Tracheophyta; Spermatophyta; Magnoliophyta; eudicotyledons; Gunneridae; Pentapetalae; rosids; fabids; Fabales; Fabaceae; Papilionoideae; Desmodieae; Desmodium	PF05368.12	NmrA	NmrA-like family	.	.	.	.	.	GO:0010023|proanthocyanidin biosynthetic process	GO:0033788|leucoanthocyanidin reductase activityGO:0003824|catalytic activity;GO:0050662|coenzyme binding	.	K13081|LAR; leucoanthocyanidin reductase [EC:1.17.1.3]	map00941|Flavonoid biosynthesis;map01110|Biosynthesis of secondary metabolites
TRINITY_DN20116_c0_g1	219	57	484	155.055	34	85	77	1.96969	0.00106912	0.0142543	up	yes	Gene.34133::TRINITY_DN20116_c0_g1::g.34133::m.34133	99-2447[+]	gi|703146483|ref|XM_010110508.1|	1005	E:0	Morus notabilis hypothetical protein partial mRNA	gi|225452378|ref|XP_002275628.1|	1254	E:0	PREDICTED: galactinol--sucrose galactosyltransferase [Vitis vinifera]	RFS5_ARATH	1099	E:0	RecName: Full=Probable galactinol--sucrose galactosyltransferase 5;^Eukaryota; Viridiplantae; Streptophyta; Embryophyta; Tracheophyta; Spermatophyta; Magnoliophyta; eudicotyledons; Gunneridae; Pentapetalae; rosids; malvids; Brassicales; Brassicaceae; Camelineae; Arabidopsis	RFS5_ARATH	1112	E:0	RecName: Full=Probable galactinol--sucrose galactosyltransferase 5;^Eukaryota; Viridiplantae; Streptophyta; Embryophyta; Tracheophyta; Spermatophyta; Magnoliophyta; eudicotyledons; Gunneridae; Pentapetalae; rosids; malvids; Brassicales; Brassicaceae; Camelineae; Arabidopsis	PF05691.11	Raffinose_syn	Raffinose synthase or seed imbibition protein Sip1	ENOG410YBUA	galactinol--sucrose	.	.	.	GO:0005975|carbohydrate metabolic process;GO:0009737|response to abscisic acid;GO:0006979|response to oxidative stress;GO:0009414|response to water deprivation	GO:0047274|galactinol-sucrose galactosyltransferase activity	GO:0009507|chloroplast	K06617|E2.4.1.82; raffinose synthase [EC:2.4.1.82]	map00052|Galactose metabolism
TRINITY_DN13891_c0_g1	332	459	374	253.747	151	70	100	1.95985	1.94567e-08	1.48183e-06	up	yes	.	.	.	.	.	.	gi|224112010|ref|XP_002316052.1|	89.4	E:1e-18	hypothetical protein POPTR_0010s15820g [Populus trichocarpa]	.	.	.	.	.	.	.	.	.	.	.	.	.	.	.	.	.	.	.	.	.
TRINITY_DN23773_c1_g4	58	24	76	32.8773	18	15	9	1.9591	0.000739275	0.0107455	up	yes	Gene.11982::TRINITY_DN23773_c1_g4::g.11982::m.11982	1-1959[-]	gi|731404861|ref|XM_010657285.1|	931	E:0	PREDICTED: Vitis vinifera probable LRR receptor-like serine/threonine-protein kinase At1g07650 (LOC100251456), transcript variant X2, mRNA	gi|645237890|ref|XP_008225419.1|	900	E:0	PREDICTED: probable leucine-rich repeat receptor-like serine/threonine-protein kinase At3g14840 [Prunus mume]	Y1765_ARATH	650	E:0	RecName: Full=Probable LRR receptor-like serine/threonine-protein kinase At1g07650;^Eukaryota; Viridiplantae; Streptophyta; Embryophyta; Tracheophyta; Spermatophyta; Magnoliophyta; eudicotyledons; Gunneridae; Pentapetalae; rosids; malvids; Brassicales; Brassicaceae; Camelineae; Arabidopsis	Y1765_ARATH	650	E:0	RecName: Full=Probable LRR receptor-like serine/threonine-protein kinase At1g07650;^Eukaryota; Viridiplantae; Streptophyta; Embryophyta; Tracheophyta; Spermatophyta; Magnoliophyta; eudicotyledons; Gunneridae; Pentapetalae; rosids; malvids; Brassicales; Brassicaceae; Camelineae; Arabidopsis	PF11721.7	Malectin	Di-glucose binding within endoplasmic reticulum	COG4886	leucine Rich Repeat	.	ExpAA=26.69^PredHel=1^Topology=o428-450i	.	GO:0006468|protein phosphorylation	GO:0005524|ATP binding;GO:0004674|protein serine/threonine kinase activityGO:0004672|protein kinase activity;GO:0005524|ATP binding	GO:0016021|integral component of membrane;GO:0005886|plasma membrane	.	.
TRINITY_DN21065_c0_g2	487	853	740	454.256	226	201	153	1.95302	1.48698e-10	1.86282e-08	up	yes	Gene.4983::TRINITY_DN21065_c0_g2::g.4983::m.4983	1-1401[+]	gi|720015173|ref|XM_010262446.1|	281	E:5e-72	PREDICTED: Nelumbo nucifera LRR receptor-like serine/threonine-protein kinase GSO1 (LOC104599757), mRNA	gi|661877655|emb|CDP18529.1|	471	E:9e-159	unnamed protein product [Coffea canephora]	GSO1_ARATH	113	E:8e-25	RecName: Full=LRR receptor-like serine/threonine-protein kinase GSO1 {ECO:0000303|PubMed:18088309};^Eukaryota; Viridiplantae; Streptophyta; Embryophyta; Tracheophyta; Spermatophyta; Magnoliophyta; eudicotyledons; Gunneridae; Pentapetalae; rosids; malvids; Brassicales; Brassicaceae; Camelineae; Arabidopsis	IMK2_ARATH	124	E:6e-29	RecName: Full=Probably inactive leucine-rich repeat receptor-like protein kinase IMK2;^Eukaryota; Viridiplantae; Streptophyta; Embryophyta; Tracheophyta; Spermatophyta; Magnoliophyta; eudicotyledons; Gunneridae; Pentapetalae; rosids; malvids; Brassicales; Brassicaceae; Camelineae; Arabidopsis	PF08263.11	LRRNT_2	Leucine rich repeat N-terminal domain	COG0515	Serine Threonine protein kinase	.	.	.	.	GO:0005524|ATP binding;GO:0004672|protein kinase activityGO:0005515|protein binding	GO:0005618|cell wall;GO:0016021|integral component of membrane;GO:0009505|plant-type cell wall;GO:0005886|plasma membrane;GO:0009506|plasmodesma	.	.
TRINITY_DN17586_c2_g1	54	86	212	74.2416	46	30	19	1.95263	0.000476532	0.00762773	up	yes	.	.	gi|720094571|ref|XM_010248105.1|	206	E:1e-49	PREDICTED: Nelumbo nucifera auxin-induced protein 15A (LOC104589702), mRNA	gi|225427810|ref|XP_002270504.1|	187	E:2e-57	PREDICTED: auxin-induced protein 15A [Vitis vinifera]	SAU50_ARATH	171	E:2e-52	RecName: Full=Auxin-responsive protein SAUR50 {ECO:0000303|PubMed:12036261};^Eukaryota; Viridiplantae; Streptophyta; Embryophyta; Tracheophyta; Spermatophyta; Magnoliophyta; eudicotyledons; Gunneridae; Pentapetalae; rosids; malvids; Brassicales; Brassicaceae; Camelineae; Arabidopsis	.	.	.	.	.	.	.	ENOG410Z28U	auxin-induced protein	.	.	.	GO:0009734|auxin-activated signaling pathway;GO:0040008|regulation of growth	.	.	K14488|SAUR; SAUR family protein	map04075|Plant hormone signal transduction
TRINITY_DN23043_c0_g2	7046	12073	11339	6639.11	1564	2697	4165	1.94802	1.10132e-07	6.74569e-06	up	yes	.	.	gi|731427355|ref|XM_002269481.2|	302	E:2e-78	PREDICTED: Vitis vinifera expansin-like (LOC100261426), mRNA	gi|573462566|gb|AHF88967.1|	201	E:6e-62	alpha expansin, partial [Durio zibethinus]	EXP10_ARATH	196	E:7e-60	RecName: Full=Expansin-A10;^Eukaryota; Viridiplantae; Streptophyta; Embryophyta; Tracheophyta; Spermatophyta; Magnoliophyta; eudicotyledons; Gunneridae; Pentapetalae; rosids; malvids; Brassicales; Brassicaceae; Camelineae; Arabidopsis	.	.	.	.	.	.	.	ENOG410YCRV	loosening and extension of plant cell walls by disrupting non-covalent bonding between cellulose microfibrils and matrix glucans. No enzymatic activity has been found	.	.	.	GO:0009664|plant-type cell wall organization	.	GO:0005618|cell wall;GO:0005576|extracellular region;GO:0016020|membrane	.	.
TRINITY_DN18269_c1_g1	241	168	286	147.423	71	66	52	1.94659	7.95067e-12	1.3676e-09	up	yes	Gene.14355::TRINITY_DN18269_c1_g1::g.14355::m.14355	177-1085[-]	gi|719972250|ref|XM_010278703.1|	337	E:7e-89	PREDICTED: Nelumbo nucifera protein ODORANT1-like (LOC104611576), mRNA	gi|590651758|ref|XP_007032972.1|	293	E:9e-94	Myb domain protein 20 [Theobroma cacao]	ODO1_PETHY	248	E:1e-77	RecName: Full=Protein ODORANT1;^Eukaryota; Viridiplantae; Streptophyta; Embryophyta; Tracheophyta; Spermatophyta; Magnoliophyta; eudicotyledons; Gunneridae; Pentapetalae; asterids; lamiids; Solanales; Solanaceae; Petunioideae; Petunia	ODO1_PETHY	261	E:4e-84	RecName: Full=Protein ODORANT1;^Eukaryota; Viridiplantae; Streptophyta; Embryophyta; Tracheophyta; Spermatophyta; Magnoliophyta; eudicotyledons; Gunneridae; Pentapetalae; asterids; lamiids; Solanales; Solanaceae; Petunioideae; Petunia	PF00249.30	Myb_DNA-binding	Myb-like DNA-binding domain	.	.	.	.	.	GO:0006355|regulation of transcription, DNA-templated;GO:0006351|transcription, DNA-templated	GO:0003677|DNA binding	GO:0005634|nucleus	.	.
TRINITY_DN14134_c0_g1	142	76	46	56.8714	32	20	21	1.93848	0.000229514	0.0043145	up	yes	Gene.1872::TRINITY_DN14134_c0_g1::g.1872::m.1872	74-898[+]	gi|828303490|ref|XM_004495490.2|	80.5	E:1e-11	PREDICTED: Cicer arietinum putative F-box protein PP2-B12 (LOC101503833), mRNA	gi|225450743|ref|XP_002279225.1|	328	E:4e-108	PREDICTED: F-box protein PP2-B15 isoform X1 [Vitis vinifera]	P2B15_ARATH	234	E:9e-73	RecName: Full=F-box protein PP2-B15;^Eukaryota; Viridiplantae; Streptophyta; Embryophyta; Tracheophyta; Spermatophyta; Magnoliophyta; eudicotyledons; Gunneridae; Pentapetalae; rosids; malvids; Brassicales; Brassicaceae; Camelineae; Arabidopsis	P2B15_ARATH	251	E:1e-80	RecName: Full=F-box protein PP2-B15;^Eukaryota; Viridiplantae; Streptophyta; Embryophyta; Tracheophyta; Spermatophyta; Magnoliophyta; eudicotyledons; Gunneridae; Pentapetalae; rosids; malvids; Brassicales; Brassicaceae; Camelineae; Arabidopsis	PF00646.32	F-box	F-box domain	ENOG4111AE6	F-box protein	.	.	.	.	GO:0030246|carbohydrate bindingGO:0005515|protein binding	.	.	.
TRINITY_DN7945_c0_g1	36	26	63	26.3767	10	10	14	1.9293	0.000911735	0.0126379	up	yes	Gene.31997::TRINITY_DN7945_c0_g1::g.31997::m.31997	1-1188[+]	gi|923805641|ref|XM_013833489.1|	91.6	E:6e-15	PREDICTED: Brassica napus UDP-glycosyltransferase 91C1-like (LOC106392684), mRNA	gi|788945600|gb|AKA44590.1|	508	E:4e-175	UGTPg33 [Panax ginseng]	U91A1_ARATH	431	E:3e-146	RecName: Full=UDP-glycosyltransferase 91A1;^Eukaryota; Viridiplantae; Streptophyta; Embryophyta; Tracheophyta; Spermatophyta; Magnoliophyta; eudicotyledons; Gunneridae; Pentapetalae; rosids; malvids; Brassicales; Brassicaceae; Camelineae; Arabidopsis	U91A1_ARATH	431	E:1e-146	RecName: Full=UDP-glycosyltransferase 91A1;^Eukaryota; Viridiplantae; Streptophyta; Embryophyta; Tracheophyta; Spermatophyta; Magnoliophyta; eudicotyledons; Gunneridae; Pentapetalae; rosids; malvids; Brassicales; Brassicaceae; Camelineae; Arabidopsis	PF00201.17	UDPGT	UDP-glucoronosyl and UDP-glucosyl transferase	COG1819	Transferase	.	.	.	GO:0008152|metabolic processGO:0008152|metabolic process	GO:0080043|quercetin 3-O-glucosyltransferase activity;GO:0080044|quercetin 7-O-glucosyltransferase activityGO:0016758|transferase activity, transferring hexosyl groups	GO:0043231|intracellular membrane-bounded organelle	.	.
TRINITY_DN23902_c1_g2	4606	2276	4548	2418.31	471	2048	672	1.9148	0.00518274	0.047714	up	yes	.	.	.	.	.	.	.	.	.	.	.	.	.	.	.	.	.	.	.	.	.	.	.	.	.	.	.	.	.	.	.
TRINITY_DN21247_c0_g2	419	374	445	266.963	147	138	65	1.91256	7.70558e-10	8.09525e-08	up	yes	Gene.4723::TRINITY_DN21247_c0_g2::g.4723::m.4723	259-2127[-]	gi|823253994|ref|XM_012604185.1|	725	E:0	PREDICTED: Gossypium raimondii uncharacterized protein At1g04910 (LOC105780078), mRNA	gi|359481698|ref|XP_002277149.2|	811	E:0	PREDICTED: uncharacterized protein At1g04910 [Vitis vinifera]	Y1491_ARATH	280	E:1e-83	RecName: Full=Uncharacterized protein At1g04910;^Eukaryota; Viridiplantae; Streptophyta; Embryophyta; Tracheophyta; Spermatophyta; Magnoliophyta; eudicotyledons; Gunneridae; Pentapetalae; rosids; malvids; Brassicales; Brassicaceae; Camelineae; Arabidopsis	Y1491_ARATH	280	E:1e-84	RecName: Full=Uncharacterized protein At1g04910;^Eukaryota; Viridiplantae; Streptophyta; Embryophyta; Tracheophyta; Spermatophyta; Magnoliophyta; eudicotyledons; Gunneridae; Pentapetalae; rosids; malvids; Brassicales; Brassicaceae; Camelineae; Arabidopsis	PF10250.8	O-FucT	GDP-fucose protein O-fucosyltransferase	ENOG410Z25U	DUF246 domain-containing protein	.	.	.	.	GO:0016757|transferase activity, transferring glycosyl groups	GO:0005737|cytoplasm;GO:0005768|endosome;GO:0005794|Golgi apparatus;GO:0000139|Golgi membrane;GO:0016021|integral component of membrane;GO:0005802|trans-Golgi network	.	.
TRINITY_DN21972_c0_g1	860	639	1985	732.233	374	313	270	1.9094	8.74603e-08	5.468e-06	up	yes	Gene.6544::TRINITY_DN21972_c0_g1::g.6544::m.6544	139-1182[-]	gi|802551442|ref|XM_012209412.1|	798	E:0	PREDICTED: Jatropha curcas uncharacterized membrane protein At1g06890 (LOC105628078), mRNA	gi|659127909|ref|XP_008463953.1|	609	E:0	PREDICTED: uncharacterized membrane protein At1g06890 [Cucumis melo]	UXT1_ARATH	543	E:0	RecName: Full=UDP-xylose transporter 1 {ECO:0000312|EMBL:AKA88212.1};^Eukaryota; Viridiplantae; Streptophyta; Embryophyta; Tracheophyta; Spermatophyta; Magnoliophyta; eudicotyledons; Gunneridae; Pentapetalae; rosids; malvids; Brassicales; Brassicaceae; Camelineae; Arabidopsis	UXT1_ARATH	543	E:0	RecName: Full=UDP-xylose transporter 1 {ECO:0000312|EMBL:AKA88212.1};^Eukaryota; Viridiplantae; Streptophyta; Embryophyta; Tracheophyta; Spermatophyta; Magnoliophyta; eudicotyledons; Gunneridae; Pentapetalae; rosids; malvids; Brassicales; Brassicaceae; Camelineae; Arabidopsis	PF03151.15	TPT	Triose-phosphate Transporter family	ENOG410XP1S	solute carrier family 35 member	.	ExpAA=166.87^PredHel=7^Topology=o4-26i38-60o75-97i130-147o151-170i221-243o275-297i	.	GO:0008643|carbohydrate transport;GO:0015790|UDP-xylose transport	GO:0015297|antiporter activity;GO:0005464|UDP-xylose transmembrane transporter activity	GO:0005783|endoplasmic reticulum;GO:0005789|endoplasmic reticulum membrane;GO:0005794|Golgi apparatus;GO:0000139|Golgi membrane;GO:0016021|integral component of membrane	.	.
TRINITY_DN20191_c7_g1	364	396	466	265.343	103	135	109	1.90851	4.75762e-16	1.62828e-13	up	yes	.	.	gi|658115703|gb|KF319054.1|	119	E:3e-23	Actinidia chinensis terpene synthase (TPS1) gene, promoter region, 5' UTR and partial cds	gi|590661283|ref|XP_007035630.1|	126	E:7e-31	Nodulin MtN3 family protein [Theobroma cacao]	SWT17_ARATH	82.8	E:9e-17	RecName: Full=Bidirectional sugar transporter SWEET17 {ECO:0000303|PubMed:21107422};^Eukaryota; Viridiplantae; Streptophyta; Embryophyta; Tracheophyta; Spermatophyta; Magnoliophyta; eudicotyledons; Gunneridae; Pentapetalae; rosids; malvids; Brassicales; Brassicaceae; Camelineae; Arabidopsis	.	.	.	.	.	.	.	ENOG4111M4R	sugar transporter	.	.	.	GO:0070417|cellular response to cold;GO:0006995|cellular response to nitrogen starvation;GO:0007623|circadian rhythm;GO:1902334|fructose export from vacuole to cytoplasm;GO:0015755|fructose transport;GO:0051260|protein homooligomerization;GO:0009646|response to absence of light;GO:0009750|response to fructose	GO:0005353|fructose transmembrane transporter activity;GO:0051119|sugar transmembrane transporter activity	GO:0016021|integral component of membrane;GO:0009705|plant-type vacuole membrane	K15382|SLC50A, SWEET; solute carrier family 50 (sugar transporter)	.
TRINITY_DN22271_c0_g2	3866	3951	9201	3613.11	1719	1678	1343	1.90372	6.11341e-10	6.58938e-08	up	yes	.	.	.	.	.	.	gi|225435279|ref|XP_002285068.1|	237	E:5e-73	PREDICTED: fasciclin-like arabinogalactan protein 11 [Vitis vinifera]	FLA11_ARATH	216	E:3e-66	RecName: Full=Fasciclin-like arabinogalactan protein 11;^Eukaryota; Viridiplantae; Streptophyta; Embryophyta; Tracheophyta; Spermatophyta; Magnoliophyta; eudicotyledons; Gunneridae; Pentapetalae; rosids; malvids; Brassicales; Brassicaceae; Camelineae; Arabidopsis	.	.	.	.	.	.	.	ENOG410YFHZ	Arabinogalactan protein	.	.	.	GO:0009834|plant-type secondary cell wall biogenesis	.	GO:0031225|anchored component of membrane;GO:0005886|plasma membrane	.	.
TRINITY_DN12196_c0_g1	82	46	159	60.1519	10	54	16	1.90215	0.0035941	0.036455	up	yes	Gene.13709::TRINITY_DN12196_c0_g1::g.13709::m.13709	62-823[+]	gi|823231049|ref|XM_012592782.1|	71.3	E:6e-09	PREDICTED: Gossypium raimondii protein YLS9-like (LOC105771349), mRNA	gi|590638274|ref|XP_007029347.1|	300	E:3e-98	Late embryogenesis abundant hydroxyproline-rich glycoprotein family [Theobroma cacao]	NHL6_ARATH	208	E:8e-64	RecName: Full=NDR1/HIN1-like protein 6 {ECO:0000303|PubMed:26849212};^Eukaryota; Viridiplantae; Streptophyta; Embryophyta; Tracheophyta; Spermatophyta; Magnoliophyta; eudicotyledons; Gunneridae; Pentapetalae; rosids; malvids; Brassicales; Brassicaceae; Camelineae; Arabidopsis	NHL6_ARATH	226	E:8e-72	RecName: Full=NDR1/HIN1-like protein 6 {ECO:0000303|PubMed:26849212};^Eukaryota; Viridiplantae; Streptophyta; Embryophyta; Tracheophyta; Spermatophyta; Magnoliophyta; eudicotyledons; Gunneridae; Pentapetalae; rosids; malvids; Brassicales; Brassicaceae; Camelineae; Arabidopsis	PF03168.12	LEA_2	Late embryogenesis abundant protein	ENOG410YFY3	harpin-induced protein 1 domain containing protein, expressed	.	ExpAA=23.87^PredHel=1^Topology=i67-89o	.	GO:0009738|abscisic acid-activated signaling pathway;GO:0010116|positive regulation of abscisic acid biosynthetic process;GO:0009737|response to abscisic acid;GO:0006970|response to osmotic stress;GO:1902074|response to salt	.	GO:0005829|cytosol;GO:0016021|integral component of membrane;GO:0005886|plasma membrane	.	.
TRINITY_DN17631_c1_g5	171	34	59	55.5667	20	28	25	1.90071	0.0014659	0.0183158	up	yes	.	.	.	.	.	.	.	.	.	.	.	.	.	.	.	.	.	.	.	.	.	.	.	.	.	.	.	.	.	.	.
TRINITY_DN16812_c0_g1	3427	2711	3536	2082.67	980	986	775	1.89811	1.13557e-32	2.21757e-29	up	yes	Gene.31616::TRINITY_DN16812_c0_g1::g.31616::m.31616	2-904[-]	gi|924258184|gb|KP890783.1|	928	E:0	Panax japonicus cycloartenol synthase (CAS) mRNA, complete cds	gi|924258185|gb|ALB38665.1|	556	E:0	cycloartenol synthase [Panax japonicus]	CAS1_PANGI	548	E:0	RecName: Full=Cycloartenol Synthase;^Eukaryota; Viridiplantae; Streptophyta; Embryophyta; Tracheophyta; Spermatophyta; Magnoliophyta; eudicotyledons; Gunneridae; Pentapetalae; asterids; campanulids; Apiales; Araliaceae; Panax	CAS1_PANGI	548	E:0	RecName: Full=Cycloartenol Synthase;^Eukaryota; Viridiplantae; Streptophyta; Embryophyta; Tracheophyta; Spermatophyta; Magnoliophyta; eudicotyledons; Gunneridae; Pentapetalae; asterids; campanulids; Apiales; Araliaceae; Panax	PF13243.5	SQHop_cyclase_C	Squalene-hopene cyclase C-terminal domain	.	.	.	ExpAA=24.25^PredHel=1^Topology=o121-143i	.	GO:0019745|pentacyclic triterpenoid biosynthetic process	GO:0016871|cycloartenol synthase activityGO:0003824|catalytic activity	GO:0016021|integral component of membrane	.	.
TRINITY_DN23132_c0_g3	201	289	201	152.543	66	98	38	1.89759	1.77628e-06	7.62857e-05	up	yes	Gene.5837::TRINITY_DN23132_c0_g3::g.5837::m.5837	295-1086[-]	gi|657983393|ref|XM_008385549.1|	399	E:9e-108	PREDICTED: Malus x domestica stem-specific protein TSJT1-like (LOC103446434), mRNA	gi|590624678|ref|XP_007025670.1|	376	E:2e-126	Aluminum induced protein with YGL and LRDR motifs [Theobroma cacao]	TSJT1_TOBAC	109	E:4e-27	RecName: Full=Stem-specific protein TSJT1;^Eukaryota; Viridiplantae; Streptophyta; Embryophyta; Tracheophyta; Spermatophyta; Magnoliophyta; eudicotyledons; Gunneridae; Pentapetalae; asterids; lamiids; Solanales; Solanaceae; Nicotianoideae; Nicotianeae; Nicotiana	TSJT1_TOBAC	109	E:7e-28	RecName: Full=Stem-specific protein TSJT1;^Eukaryota; Viridiplantae; Streptophyta; Embryophyta; Tracheophyta; Spermatophyta; Magnoliophyta; eudicotyledons; Gunneridae; Pentapetalae; asterids; lamiids; Solanales; Solanaceae; Nicotianoideae; Nicotianeae; Nicotiana	PF12481.7	DUF3700	Aluminium induced protein	.	.	.	.	.	.	.	.	.	.
TRINITY_DN19104_c3_g5	43	34	29	23.0652	8	5	17	1.89466	0.00398499	0.0393966	up	yes	.	.	gi|758375766|gb|KP053408.1|	198	E:7e-48	Camellia sinensis sucrose transporter 3 mRNA, complete cds	gi|93277268|gb|ABF06451.1|	145	E:1e-42	putative sucrose transport protein SUT1 [Nicotiana langsdorffii x Nicotiana sanderae]	SUT_SPIOL	132	E:2e-36	RecName: Full=Sucrose transport protein;^Eukaryota; Viridiplantae; Streptophyta; Embryophyta; Tracheophyta; Spermatophyta; Magnoliophyta; eudicotyledons; Gunneridae; Pentapetalae; Caryophyllales; Chenopodiaceae; Chenopodioideae; Anserineae; Spinacia	.	.	.	.	.	.	.	.	.	.	.	.	GO:0005985|sucrose metabolic process	GO:0008515|sucrose transmembrane transporter activity;GO:0015293|symporter activity	GO:0005887|integral component of plasma membrane	.	.
TRINITY_DN13844_c0_g2	264	54	185	105.205	52	31	55	1.89142	0.000274587	0.00495689	up	yes	.	.	.	.	.	.	.	.	.	.	.	.	.	.	.	.	.	.	.	.	.	.	.	.	.	.	.	.	.	.	.
TRINITY_DN14315_c0_g2	81	94	197	79.4709	34	37	34	1.88901	8.50015e-06	0.000289721	up	yes	Gene.14964::TRINITY_DN14315_c0_g2::g.14964::m.14964	2-340[-]	.	.	.	.	.	.	.	.	.	.	.	.	.	.	.	.	.	.	.	.	.	.	.	.	.	.	.	.	.
TRINITY_DN17079_c1_g2	420	224	904	324.002	139	210	83	1.88795	3.30462e-05	0.000889628	up	yes	Gene.12094::TRINITY_DN17079_c1_g2::g.12094::m.12094	113-1636[+]	gi|224815361|gb|FJ753549.1|	69.4	E:4e-08	Echinops bannaticus flavonoid 3'-hydroxylase mRNA, complete cds	gi|225441222|ref|XP_002271739.1|	771	E:0	PREDICTED: flavonoid 3',5'-hydroxylase 2 [Vitis vinifera]	C75A1_PETHY	681	E:0	RecName: Full=Flavonoid 3',5'-hydroxylase 1;^Eukaryota; Viridiplantae; Streptophyta; Embryophyta; Tracheophyta; Spermatophyta; Magnoliophyta; eudicotyledons; Gunneridae; Pentapetalae; asterids; lamiids; Solanales; Solanaceae; Petunioideae; Petunia	C75A3_PETHY	708	E:0	RecName: Full=Flavonoid 3',5'-hydroxylase 2;^Eukaryota; Viridiplantae; Streptophyta; Embryophyta; Tracheophyta; Spermatophyta; Magnoliophyta; eudicotyledons; Gunneridae; Pentapetalae; asterids; lamiids; Solanales; Solanaceae; Petunioideae; Petunia	PF00067.21	p450	Cytochrome P450	.	.	.	.	.	GO:0009718|anthocyanin-containing compound biosynthetic processGO:0055114|oxidation-reduction process	GO:0033772|flavonoid 3',5'-hydroxylase activity;GO:0020037|heme binding;GO:0005506|iron ion bindingGO:0005506|iron ion binding;GO:0016705|oxidoreductase activity, acting on paired donors, with incorporation or reduction of molecular oxygen;GO:0020037|heme binding	GO:0005783|endoplasmic reticulum	.	.
TRINITY_DN21918_c2_g2	10780	11372	13898	7815.87	2668	4499	3193	1.88773	3.59745e-17	1.45644e-14	up	yes	Gene.31549::TRINITY_DN21918_c2_g2::g.31549::m.31549	38-712[+]	gi|703163568|ref|XM_010115081.1|	147	E:1e-31	Morus notabilis hypothetical protein partial mRNA	gi|661899608|emb|CDO97602.1|	252	E:1e-78	unnamed protein product [Coffea canephora]	.	.	.	.	.	.	.	.	PF00903.24	Glyoxalase	Glyoxalase/Bleomycin resistance protein/Dioxygenase superfamily	.	.	.	.	.	.	.	.	.	.
TRINITY_DN22791_c0_g1	80	49	68	42.2896	22	18	16	1.88575	1.49356e-05	0.000461238	up	yes	Gene.22477::TRINITY_DN22791_c0_g1::g.22477::m.22477	473-985[-]	gi|698471138|ref|XM_009785669.1|	183	E:8e-43	PREDICTED: Nicotiana sylvestris ethylene-responsive transcription factor ERF022-like (LOC104232456), mRNA	gi|596196504|ref|XP_007223585.1|	168	E:1e-47	hypothetical protein PRUPE_ppa012354mg [Prunus persica]	ERF21_ARATH	134	E:7e-36	RecName: Full=Ethylene-responsive transcription factor ERF021;^Eukaryota; Viridiplantae; Streptophyta; Embryophyta; Tracheophyta; Spermatophyta; Magnoliophyta; eudicotyledons; Gunneridae; Pentapetalae; rosids; malvids; Brassicales; Brassicaceae; Camelineae; Arabidopsis	ERF21_ARATH	164	E:9e-50	RecName: Full=Ethylene-responsive transcription factor ERF021;^Eukaryota; Viridiplantae; Streptophyta; Embryophyta; Tracheophyta; Spermatophyta; Magnoliophyta; eudicotyledons; Gunneridae; Pentapetalae; rosids; malvids; Brassicales; Brassicaceae; Camelineae; Arabidopsis	PF00847.19	AP2	AP2 domain	ENOG4111811	Transcription factor	.	.	.	GO:0009873|ethylene-activated signaling pathway;GO:0006351|transcription, DNA-templatedGO:0006355|regulation of transcription, DNA-templated	GO:0003677|DNA binding;GO:0003700|transcription factor activity, sequence-specific DNA bindingGO:0003700|transcription factor activity, sequence-specific DNA binding	GO:0005634|nucleus	.	.
TRINITY_DN23393_c0_g3	113	60	316	101.835	49	62	25	1.8842	0.000871618	0.0122248	up	yes	.	.	.	.	.	.	.	.	.	.	.	.	.	.	.	.	.	.	.	.	.	.	.	.	.	.	.	.	.	.	.
TRINITY_DN12366_c0_g2	1871	1085	1775	1012.04	414	425	500	1.88056	9.88075e-18	4.31607e-15	up	yes	Gene.9004::TRINITY_DN12366_c0_g2::g.9004::m.9004	159-1190[-]	.	.	.	.	gi|359483608|ref|XP_002274345.2|	474	E:8e-161	PREDICTED: probable purine permease 10 [Vitis vinifera]	PUP21_ARATH	408	E:4e-136	RecName: Full=Purine permease 21 {ECO:0000303|PubMed:27701112};^Eukaryota; Viridiplantae; Streptophyta; Embryophyta; Tracheophyta; Spermatophyta; Magnoliophyta; eudicotyledons; Gunneridae; Pentapetalae; rosids; malvids; Brassicales; Brassicaceae; Camelineae; Arabidopsis	PUP21_ARATH	431	E:1e-148	RecName: Full=Purine permease 21 {ECO:0000303|PubMed:27701112};^Eukaryota; Viridiplantae; Streptophyta; Embryophyta; Tracheophyta; Spermatophyta; Magnoliophyta; eudicotyledons; Gunneridae; Pentapetalae; rosids; malvids; Brassicales; Brassicaceae; Camelineae; Arabidopsis	PF16913.4	PUNUT	Purine nucleobase transmembrane transport	ENOG4111D9S	purine permease	sigP:1^18^0.506^YES	ExpAA=203.01^PredHel=9^Topology=i7-26o36-58i78-100o131-153i166-188o203-225i246-268o273-295i300-322o	.	.	GO:0005215|transporter activity	GO:0016021|integral component of membrane	.	.
TRINITY_DN18887_c4_g1	25	44	103	36.7544	26	14	9	1.87718	0.0047032	0.0445342	up	yes	Gene.29410::TRINITY_DN18887_c4_g1::g.29410::m.29410	39-953[+]	gi|802763199|ref|XM_012234606.1|	351	E:2e-93	PREDICTED: Jatropha curcas transcription factor MYB46 (LOC105648274), mRNA	gi|1000978292|ref|XP_015571138.1|	313	E:9e-102	PREDICTED: transcription factor MYB46 [Ricinus communis]	MYB46_ARATH	228	E:9e-71	RecName: Full=Transcription factor MYB46 {ECO:0000303|PubMed:11597504};^Eukaryota; Viridiplantae; Streptophyta; Embryophyta; Tracheophyta; Spermatophyta; Magnoliophyta; eudicotyledons; Gunneridae; Pentapetalae; rosids; malvids; Brassicales; Brassicaceae; Camelineae; Arabidopsis	MYB83_ARATH	239	E:1e-74	RecName: Full=Transcription factor MYB83 {ECO:0000303|PubMed:11597504};^Eukaryota; Viridiplantae; Streptophyta; Embryophyta; Tracheophyta; Spermatophyta; Magnoliophyta; eudicotyledons; Gunneridae; Pentapetalae; rosids; malvids; Brassicales; Brassicaceae; Camelineae; Arabidopsis	PF00249.30	Myb_DNA-binding	Myb-like DNA-binding domain	COG5147	Myblike DNAbinding domain containing protein	.	.	.	GO:0030154|cell differentiation;GO:0045893|positive regulation of transcription, DNA-templated;GO:2000652|regulation of secondary cell wall biogenesis;GO:0006357|regulation of transcription from RNA polymerase II promoter	GO:0000981|RNA polymerase II transcription factor activity, sequence-specific DNA binding;GO:0043565|sequence-specific DNA binding;GO:0001135|transcription factor activity, RNA polymerase II transcription factor recruiting;GO:0003700|transcription factor activity, sequence-specific DNA binding;GO:0044212|transcription regulatory region DNA binding	GO:0005634|nucleus	K09422|MYBP; myb proto-oncogene protein, plant	.
TRINITY_DN18630_c0_g1	92	32	165	60.2789	13	46	22	1.87374	0.00286769	0.0305948	up	yes	Gene.35157::TRINITY_DN18630_c0_g1::g.35157::m.35157	2-2146[+]	gi|731438523|ref|XM_003635390.2|	1397	E:0	PREDICTED: Vitis vinifera ABC transporter G family member 11-like (LOC100852871), mRNA	gi|373938257|dbj|BAL46500.1|	1075	E:0	ABC transporter [Diospyros kaki]	AB11G_ARATH	632	E:0	RecName: Full=ABC transporter G family member 11;^Eukaryota; Viridiplantae; Streptophyta; Embryophyta; Tracheophyta; Spermatophyta; Magnoliophyta; eudicotyledons; Gunneridae; Pentapetalae; rosids; malvids; Brassicales; Brassicaceae; Camelineae; Arabidopsis	AB11G_ARATH	650	E:0	RecName: Full=ABC transporter G family member 11;^Eukaryota; Viridiplantae; Streptophyta; Embryophyta; Tracheophyta; Spermatophyta; Magnoliophyta; eudicotyledons; Gunneridae; Pentapetalae; rosids; malvids; Brassicales; Brassicaceae; Camelineae; Arabidopsis	PF00005.26	ABC_tran	ABC transporter	COG1131	(ABC) transporter	.	ExpAA=133.18^PredHel=6^Topology=o446-468i481-503o530-552i559-581o586-608i679-697o	.	GO:0010588|cotyledon vascular tissue pattern formation;GO:0080051|cutin transport;GO:0015908|fatty acid transport;GO:0009737|response to abscisic acid;GO:0009651|response to salt stress;GO:0009611|response to wounding;GO:0010222|stem vascular tissue pattern formation	GO:0005524|ATP binding;GO:0042626|ATPase activity, coupled to transmembrane movement of substances;GO:0015245|fatty acid transporter activity;GO:0042803|protein homodimerization activityGO:0005524|ATP binding;GO:0016887|ATPase activity	GO:0009897|external side of plasma membrane;GO:0016021|integral component of membrane;GO:0005886|plasma membraneGO:0016020|membrane	.	.
TRINITY_DN11637_c0_g1	166	214	671	222.494	72	168	60	1.87086	0.000404351	0.00669843	up	yes	Gene.30991::TRINITY_DN11637_c0_g1::g.30991::m.30991	164-1069[+]	gi|1000940075|ref|XM_002532765.2|	497	E:3e-137	PREDICTED: Ricinus communis chitinase 2 (LOC8278035), mRNA	gi|224119730|ref|XP_002318148.1|	486	E:2e-169	hypothetical protein POPTR_0012s10410g [Populus trichocarpa]	CHIT2_TULBA	396	E:1e-135	RecName: Full=Chitinase 2;^Eukaryota; Viridiplantae; Streptophyta; Embryophyta; Tracheophyta; Spermatophyta; Magnoliophyta; Liliopsida; Liliales; Liliaceae; Tulipa	CHIT2_TULBA	412	E:1e-143	RecName: Full=Chitinase 2;^Eukaryota; Viridiplantae; Streptophyta; Embryophyta; Tracheophyta; Spermatophyta; Magnoliophyta; Liliopsida; Liliales; Liliaceae; Tulipa	PF00704.27	Glyco_hydro_18	Glycosyl hydrolases family 18	.	.	sigP:1^23^0.74^YES	.	.	GO:0006032|chitin catabolic process;GO:0000272|polysaccharide catabolic processGO:0005975|carbohydrate metabolic process	GO:0008061|chitin binding;GO:0004568|chitinase activity	.	.	.
TRINITY_DN20213_c2_g4	115	146	59	71.5932	45	35	16	1.86845	0.000435438	0.00711401	up	yes	.	.	.	.	.	.	.	.	.	.	.	.	.	.	.	.	.	.	.	.	.	.	.	.	.	.	.	.	.	.	.
TRINITY_DN20229_c1_g4	132	57	88	59.2339	34	20	25	1.86816	3.06824e-05	0.000834913	up	yes	Gene.13003::TRINITY_DN20229_c1_g4::g.13003::m.13003	1-348[+]	gi|731402495|ref|XR_786569.1|	99	E:8e-17	PREDICTED: Vitis vinifera coatomer subunit beta'-1 (LOC100261812), transcript variant X5, misc_RNA	gi|729326486|ref|XP_010535159.1|	95.1	E:1e-19	PREDICTED: coatomer subunit beta'-2-like [Tarenaya hassleriana]	COB21_ORYSJ	65.1	E:9e-13	RecName: Full=Coatomer subunit beta'-1;^Eukaryota; Viridiplantae; Streptophyta; Embryophyta; Tracheophyta; Spermatophyta; Magnoliophyta; Liliopsida; Poales; Poaceae; BOP clade; Oryzoideae; Oryzeae; Oryzinae; Oryza	COB23_ORYSJ	66.2	E:5e-12	RecName: Full=Putative coatomer subunit beta'-3;^Eukaryota; Viridiplantae; Streptophyta; Embryophyta; Tracheophyta; Spermatophyta; Magnoliophyta; Liliopsida; Poales; Poaceae; BOP clade; Oryzoideae; Oryzeae; Oryzinae; Oryza	PF04053.13	Coatomer_WDAD	Coatomer WD associated region	ENOG410XNNY	coatomer protein complex, subunit beta 2 (beta prime)	.	.	.	GO:0006888|ER to Golgi vesicle-mediated transport;GO:0006891|intra-Golgi vesicle-mediated transport;GO:0006886|intracellular protein transport;GO:0006890|retrograde vesicle-mediated transport, Golgi to ERGO:0006886|intracellular protein transport;GO:0016192|vesicle-mediated transport	GO:0005198|structural molecule activityGO:0005198|structural molecule activity	GO:0030126|COPI vesicle coat;GO:0000139|Golgi membraneGO:0030117|membrane coat	.	.
TRINITY_DN17631_c1_g2	343	236	737	278.44	120	172	84	1.86085	4.00107e-06	0.000151457	up	yes	Gene.11157::TRINITY_DN17631_c1_g2::g.11157::m.11157	159-1790[+]	.	.	.	.	gi|567919862|ref|XP_006451937.1|	720	E:0	hypothetical protein CICLE_v10007996mg [Citrus clementina]	BGL18_ORYSJ	577	E:0	RecName: Full=Beta-glucosidase 18;^Eukaryota; Viridiplantae; Streptophyta; Embryophyta; Tracheophyta; Spermatophyta; Magnoliophyta; Liliopsida; Poales; Poaceae; BOP clade; Oryzoideae; Oryzeae; Oryzinae; Oryza	BGL18_ORYSJ	578	E:0	RecName: Full=Beta-glucosidase 18;^Eukaryota; Viridiplantae; Streptophyta; Embryophyta; Tracheophyta; Spermatophyta; Magnoliophyta; Liliopsida; Poales; Poaceae; BOP clade; Oryzoideae; Oryzeae; Oryzinae; Oryza	PF00232.17	Glyco_hydro_1	Glycosyl hydrolase family 1	COG2723	beta-glucosidase	sigP:1^30^0.841^YES	ExpAA=20.87^PredHel=1^Topology=i12-34o	.	GO:0005975|carbohydrate metabolic process;GO:1901657|glycosyl compound metabolic processGO:0005975|carbohydrate metabolic process	GO:0008422|beta-glucosidase activity;GO:0102483|scopolin beta-glucosidase activityGO:0004553|hydrolase activity, hydrolyzing O-glycosyl compounds	.	K05350|bglB; beta-glucosidase [EC:3.2.1.21]	map01110|Biosynthesis of secondary metabolites;map01100|Metabolic pathways;map00940|Phenylpropanoid biosynthesis;map00460|Cyanoamino acid metabolism;map00500|Starch and sucrose metabolism
TRINITY_DN21478_c2_g3	4789	6199	3477	3222.39	1137	1548	1630	1.85989	3.18115e-10	3.69259e-08	up	yes	.	.	gi|823143870|ref|XM_012616296.1|	180	E:3e-41	PREDICTED: Gossypium raimondii ribulose bisphosphate carboxylase small chain clone 512-like (LOC105789073), mRNA	gi|970040585|ref|XP_015081678.1|	143	E:5e-36	PREDICTED: ribulose bisphosphate carboxylase small chain clone 512-like [Solanum pennellii]	RBS_BETPN	120	E:3e-29	RecName: Full=Ribulose bisphosphate carboxylase small chain, chloroplastic;^Eukaryota; Viridiplantae; Streptophyta; Embryophyta; Tracheophyta; Spermatophyta; Magnoliophyta; eudicotyledons; Gunneridae; Pentapetalae; rosids; fabids; Fagales; Betulaceae; Betula	.	.	.	.	.	.	.	.	.	.	.	.	GO:0009853|photorespiration;GO:0019253|reductive pentose-phosphate cycle	GO:0004497|monooxygenase activity;GO:0016984|ribulose-bisphosphate carboxylase activity	GO:0009507|chloroplast	.	.
TRINITY_DN19668_c1_g1	3834	2428	2532	1907.37	790	1025	754	1.85723	1.12774e-16	4.35333e-14	up	yes	Gene.1576::TRINITY_DN19668_c1_g1::g.1576::m.1576	1-777[-]	.	.	.	.	gi|258611172|gb|ACV83721.1|	260	E:2e-82	chloroplast ribosomal protein [Solanum tuberosum]	PRSP1_SPIOL	247	E:2e-78	RecName: Full=Ribosome-binding factor PSRP1, chloroplastic {ECO:0000303|PubMed:10874039};^Eukaryota; Viridiplantae; Streptophyta; Embryophyta; Tracheophyta; Spermatophyta; Magnoliophyta; eudicotyledons; Gunneridae; Pentapetalae; Caryophyllales; Chenopodiaceae; Chenopodioideae; Anserineae; Spinacia	PRSP1_SPIOL	278	E:3e-91	RecName: Full=Ribosome-binding factor PSRP1, chloroplastic {ECO:0000303|PubMed:10874039};^Eukaryota; Viridiplantae; Streptophyta; Embryophyta; Tracheophyta; Spermatophyta; Magnoliophyta; eudicotyledons; Gunneridae; Pentapetalae; Caryophyllales; Chenopodiaceae; Chenopodioideae; Anserineae; Spinacia	PF02482.18	Ribosomal_S30AE	Sigma 54 modulation protein / S30EA ribosomal protein	.	.	.	.	.	GO:0044238|primary metabolic process;GO:0006417|regulation of translationGO:0044238|primary metabolic process	GO:0019843|rRNA binding	GO:0009570|chloroplast stroma	.	.
TRINITY_DN17187_c0_g2	534	279	722	326.283	194	139	108	1.84992	5.99684e-08	3.95791e-06	up	yes	.	.	gi|764515954|ref|XM_004288137.2|	91.6	E:6e-15	PREDICTED: Fragaria vesca subsp. vesca EPIDERMAL PATTERNING FACTOR-like protein 1 (LOC101291277), mRNA	gi|728833890|gb|KHG13333.1|	97.4	E:1e-21	epidermal patterning factor-like protein 1 [Gossypium arboreum]	EPFL1_ARATH	72	E:9e-14	RecName: Full=EPIDERMAL PATTERNING FACTOR-like protein 1 {ECO:0000303|PubMed:19435754};^Eukaryota; Viridiplantae; Streptophyta; Embryophyta; Tracheophyta; Spermatophyta; Magnoliophyta; eudicotyledons; Gunneridae; Pentapetalae; rosids; malvids; Brassicales; Brassicaceae; Camelineae; Arabidopsis	.	.	.	.	.	.	.	ENOG410Z50T	epidermal patterning factor-like protein	.	.	.	GO:0010052|guard cell differentiation;GO:0010374|stomatal complex development	.	GO:0005576|extracellular region	.	.
TRINITY_DN19640_c1_g2	1422	1037	2959	1151.39	588	662	315	1.84821	4.45337e-07	2.27102e-05	up	yes	Gene.29011::TRINITY_DN19640_c1_g2::g.29011::m.29011	223-1155[-]	gi|731440884|ref|XR_785182.1|	370	E:8e-99	PREDICTED: Vitis vinifera glucuronoxylan 4-O-methyltransferase 3 (LOC100255018), transcript variant X2, misc_RNA	gi|661895048|emb|CDP00853.1|	392	E:5e-131	unnamed protein product [Coffea canephora]	GXM3_ARATH	341	E:9e-113	RecName: Full=Glucuronoxylan 4-O-methyltransferase 3;^Eukaryota; Viridiplantae; Streptophyta; Embryophyta; Tracheophyta; Spermatophyta; Magnoliophyta; eudicotyledons; Gunneridae; Pentapetalae; rosids; malvids; Brassicales; Brassicaceae; Camelineae; Arabidopsis	GXM2_ARATH	350	E:1e-118	RecName: Full=Glucuronoxylan 4-O-methyltransferase 2;^Eukaryota; Viridiplantae; Streptophyta; Embryophyta; Tracheophyta; Spermatophyta; Magnoliophyta; eudicotyledons; Gunneridae; Pentapetalae; rosids; malvids; Brassicales; Brassicaceae; Camelineae; Arabidopsis	PF04669.12	Polysacc_synt_4	Polysaccharide biosynthesis	ENOG410YHE6	glucuronoxylan 4-O-methyltransferase activity	.	ExpAA=22.40^PredHel=1^Topology=i7-29o	.	GO:0045492|xylan biosynthetic process;GO:0045491|xylan metabolic process	GO:0030775|glucuronoxylan 4-O-methyltransferase activity	GO:0005794|Golgi apparatus;GO:0000139|Golgi membrane;GO:0016021|integral component of membrane	K18801|GXM; glucuronoxylan 4-O-methyltransferase [EC:2.1.1.112]	.
TRINITY_DN15277_c0_g1	164	72	219	96.3562	16	85	31	1.84407	0.00152755	0.0189402	up	yes	Gene.27436::TRINITY_DN15277_c0_g1::g.27436::m.27436	3-587[-]	gi|695030020|ref|XM_009404178.1|	93.5	E:8e-16	PREDICTED: Musa acuminata subsp. malaccensis uncharacterized LOC103986237 (LOC103986237), mRNA	gi|720091703|ref|XP_010245501.1|	89	E:2e-19	PREDICTED: sigma factor binding protein 1, chloroplastic-like [Nelumbo nucifera]	SIB1_ARATH	50.8	E:4e-07	RecName: Full=Sigma factor binding protein 1, chloroplastic;^Eukaryota; Viridiplantae; Streptophyta; Embryophyta; Tracheophyta; Spermatophyta; Magnoliophyta; eudicotyledons; Gunneridae; Pentapetalae; rosids; malvids; Brassicales; Brassicaceae; Camelineae; Arabidopsis	SIB1_ARATH	60.8	E:1e-10	RecName: Full=Sigma factor binding protein 1, chloroplastic;^Eukaryota; Viridiplantae; Streptophyta; Embryophyta; Tracheophyta; Spermatophyta; Magnoliophyta; eudicotyledons; Gunneridae; Pentapetalae; rosids; malvids; Brassicales; Brassicaceae; Camelineae; Arabidopsis	PF05678.13	VQ	VQ motif	ENOG410ZFI0	Sigma factor binding protein	sigP:1^32^0.497^YES	.	.	GO:0071482|cellular response to light stimulus;GO:0009816|defense response to bacterium, incompatible interaction;GO:0051091|positive regulation of sequence-specific DNA binding transcription factor activity	.	GO:0009507|chloroplast;GO:0005634|nucleus	.	.
TRINITY_DN13875_c0_g1	1209	386	2305	814.966	228	557	325	1.84299	0.000155227	0.00315569	up	yes	Gene.25183::TRINITY_DN13875_c0_g1::g.25183::m.25183	167-1132[-]	gi|567875694|ref|XM_006430374.1|	520	E:7e-144	Citrus clementina hypothetical protein (CICLE_v10012464mg) mRNA, complete cds	gi|225440230|ref|XP_002283808.1|	392	E:4e-133	PREDICTED: dihydrofolate reductase [Vitis vinifera]	DYR_SCHPO	86.3	E:5e-17	RecName: Full=Dihydrofolate reductase;^Eukaryota; Fungi; Dikarya; Ascomycota; Taphrinomycotina; Schizosaccharomycetes; Schizosaccharomycetales; Schizosaccharomycetaceae; Schizosaccharomyces	DYR_SCHPO	85.5	E:3e-17	RecName: Full=Dihydrofolate reductase;^Eukaryota; Fungi; Dikarya; Ascomycota; Taphrinomycotina; Schizosaccharomycetes; Schizosaccharomycetales; Schizosaccharomycetaceae; Schizosaccharomyces	PF03959.12	FSH1	Serine hydrolase (FSH1)	.	.	.	.	.	GO:0046452|dihydrofolate metabolic process;GO:0006545|glycine biosynthetic process;GO:0009165|nucleotide biosynthetic process;GO:0006730|one-carbon metabolic process;GO:0046654|tetrahydrofolate biosynthetic process	GO:0005524|ATP binding;GO:0004146|dihydrofolate reductase activity;GO:0050661|NADP binding	GO:0005829|cytosol	K00287|folA; dihydrofolate reductase [EC:1.5.1.3]	map01100|Metabolic pathways;map00790|Folate biosynthesis;map00670|One carbon pool by folate
TRINITY_DN15607_c0_g1	113	226	256	131.134	15	123	42	1.84174	0.00302416	0.0319022	up	yes	Gene.4624::TRINITY_DN15607_c0_g1::g.4624::m.4624	51-593[-]	gi|971565987|ref|XM_006356049.2|	71.3	E:5e-09	PREDICTED: Solanum tuberosum ethylene-responsive transcription factor ERF096-like (LOC102590340), mRNA	gi|698501336|ref|XP_009796372.1|	121	E:1e-29	PREDICTED: ethylene-responsive transcription factor 1B-like [Nicotiana sylvestris]	ERF92_ARATH	99	E:3e-23	RecName: Full=Ethylene-responsive transcription factor 1B;^Eukaryota; Viridiplantae; Streptophyta; Embryophyta; Tracheophyta; Spermatophyta; Magnoliophyta; eudicotyledons; Gunneridae; Pentapetalae; rosids; malvids; Brassicales; Brassicaceae; Camelineae; Arabidopsis	ERF92_ARATH	144	E:2e-41	RecName: Full=Ethylene-responsive transcription factor 1B;^Eukaryota; Viridiplantae; Streptophyta; Embryophyta; Tracheophyta; Spermatophyta; Magnoliophyta; eudicotyledons; Gunneridae; Pentapetalae; rosids; malvids; Brassicales; Brassicaceae; Camelineae; Arabidopsis	PF00847.19	AP2	AP2 domain	ENOG410YJNR	Transcription factor	.	.	.	GO:0006952|defense response;GO:0009873|ethylene-activated signaling pathway;GO:0009867|jasmonic acid mediated signaling pathway;GO:0006351|transcription, DNA-templatedGO:0006355|regulation of transcription, DNA-templated	GO:0003677|DNA binding;GO:0003700|transcription factor activity, sequence-specific DNA bindingGO:0003700|transcription factor activity, sequence-specific DNA binding	GO:0005634|nucleus	K14516|ERF1; ethylene-responsive transcription factor 1	map04075|Plant hormone signal transduction
TRINITY_DN22893_c0_g1	968	667	924	553.823	311	264	178	1.84081	4.27634e-14	1.08371e-11	up	yes	Gene.27042::TRINITY_DN22893_c0_g1::g.27042::m.27042	397-2586[-]	gi|147770082|emb|AM451749.2|	1179	E:0	Vitis vinifera contig VV78X233142.5, whole genome shotgun sequence	gi|747093707|ref|XP_011094671.1|	1117	E:0	PREDICTED: serine/threonine-protein kinase-like protein CCR1 [Sesamum indicum]	ACCR1_ARATH	954	E:0	RecName: Full=Serine/threonine-protein kinase-like protein CCR1;^Eukaryota; Viridiplantae; Streptophyta; Embryophyta; Tracheophyta; Spermatophyta; Magnoliophyta; eudicotyledons; Gunneridae; Pentapetalae; rosids; malvids; Brassicales; Brassicaceae; Camelineae; Arabidopsis	ACCR1_ARATH	964	E:0	RecName: Full=Serine/threonine-protein kinase-like protein CCR1;^Eukaryota; Viridiplantae; Streptophyta; Embryophyta; Tracheophyta; Spermatophyta; Magnoliophyta; eudicotyledons; Gunneridae; Pentapetalae; rosids; malvids; Brassicales; Brassicaceae; Camelineae; Arabidopsis	PF00069.24	Pkinase	Protein kinase domain	COG0515	Serine Threonine protein kinase	.	ExpAA=23.62^PredHel=1^Topology=o395-417i	.	GO:0007166|cell surface receptor signaling pathwayGO:0006468|protein phosphorylation	GO:0005524|ATP binding;GO:0042803|protein homodimerization activity;GO:0004672|protein kinase activity;GO:0004675|transmembrane receptor protein serine/threonine kinase activityGO:0004672|protein kinase activity;GO:0005524|ATP binding	GO:0016021|integral component of membrane;GO:0005886|plasma membrane	.	.
TRINITY_DN17737_c1_g1	182	193	327	152.006	61	96	51	1.83411	1.57378e-07	9.32925e-06	up	yes	Gene.5041::TRINITY_DN17737_c1_g1::g.5041::m.5041	2-769[+]	.	.	.	.	gi|567886982|ref|XP_006436013.1|	140	E:1e-35	hypothetical protein CICLE_v10032119mg [Citrus clementina]	.	.	.	.	.	.	.	.	.	.	.	.	.	.	ExpAA=23.04^PredHel=1^Topology=o31-53i	.	.	.	.	.	.
TRINITY_DN16089_c0_g1	353	209	769	281.606	67	232	89	1.83146	0.000291083	0.00516481	up	yes	Gene.16293::TRINITY_DN16089_c0_g1::g.16293::m.16293	258-1721[-]	gi|695017700|ref|XM_009397520.1|	163	E:2e-36	PREDICTED: Musa acuminata subsp. malaccensis 3-ketoacyl-CoA synthase 4-like (LOC103980971), mRNA	gi|976913318|gb|KVH99595.1|	588	E:0	hypothetical protein Ccrd_022173 [Cynara cardunculus var. scolymus]	KCS4_ARATH	379	E:6e-123	RecName: Full=3-ketoacyl-CoA synthase 4 {ECO:0000303|PubMed:18465198};^Eukaryota; Viridiplantae; Streptophyta; Embryophyta; Tracheophyta; Spermatophyta; Magnoliophyta; eudicotyledons; Gunneridae; Pentapetalae; rosids; malvids; Brassicales; Brassicaceae; Camelineae; Arabidopsis	KCS4_ARATH	407	E:5e-135	RecName: Full=3-ketoacyl-CoA synthase 4 {ECO:0000303|PubMed:18465198};^Eukaryota; Viridiplantae; Streptophyta; Embryophyta; Tracheophyta; Spermatophyta; Magnoliophyta; eudicotyledons; Gunneridae; Pentapetalae; rosids; malvids; Brassicales; Brassicaceae; Camelineae; Arabidopsis	PF08392.11	FAE1_CUT1_RppA	FAE1/Type III polyketide synthase-like protein	ENOG410Y5VH	3-ketoacyl-coa synthase	sigP:1^17^0.506^YES	ExpAA=50.90^PredHel=2^Topology=o30-52i59-81o	.	GO:0006633|fatty acid biosynthetic processGO:0006633|fatty acid biosynthetic process	GO:0102336|3-oxo-arachidoyl-CoA synthase activity;GO:0102337|3-oxo-cerotoyl-CoA synthase activity;GO:0102338|3-oxo-lignoceronyl-CoA synthase activityGO:0016747|transferase activity, transferring acyl groups other than amino-acyl groups;GO:0004315|3-oxoacyl-[acyl-carrier-protein] synthase activity	GO:0016021|integral component of membraneGO:0016020|membrane	K15397|KCS; 3-ketoacyl-CoA synthase [EC:2.3.1.199]	map00062|Fatty acid elongation;map01110|Biosynthesis of secondary metabolites
TRINITY_DN17038_c1_g6	92	88	183	78.1522	39	56	13	1.82713	0.000491395	0.0078279	up	yes	Gene.19281::TRINITY_DN17038_c1_g6::g.19281::m.19281	3-977[+]	gi|720046048|ref|XM_010272078.1|	279	E:1e-71	PREDICTED: Nelumbo nucifera transcription factor MYB23 (LOC104606735), mRNA	gi|359492779|ref|XP_002278632.2|	339	E:3e-111	PREDICTED: trichome differentiation protein GL1 [Vitis vinifera]	MYB52_ARATH	205	E:2e-61	RecName: Full=Transcription factor MYB52 {ECO:0000303|PubMed:9839469};^Eukaryota; Viridiplantae; Streptophyta; Embryophyta; Tracheophyta; Spermatophyta; Magnoliophyta; eudicotyledons; Gunneridae; Pentapetalae; rosids; malvids; Brassicales; Brassicaceae; Camelineae; Arabidopsis	MYB52_ARATH	206	E:1e-62	RecName: Full=Transcription factor MYB52 {ECO:0000303|PubMed:9839469};^Eukaryota; Viridiplantae; Streptophyta; Embryophyta; Tracheophyta; Spermatophyta; Magnoliophyta; eudicotyledons; Gunneridae; Pentapetalae; rosids; malvids; Brassicales; Brassicaceae; Camelineae; Arabidopsis	PF00249.30	Myb_DNA-binding	Myb-like DNA-binding domain	COG5147	Myblike DNAbinding domain containing protein	.	.	.	GO:0030154|cell differentiation;GO:0071555|cell wall organization;GO:1901347|negative regulation of secondary cell wall biogenesis;GO:0009834|plant-type secondary cell wall biogenesis;GO:1901348|positive regulation of secondary cell wall biogenesis;GO:2000652|regulation of secondary cell wall biogenesis;GO:0006357|regulation of transcription from RNA polymerase II promoter;GO:0009737|response to …	GO:0000981|RNA polymerase II transcription factor activity, sequence-specific DNA binding;GO:0043565|sequence-specific DNA binding;GO:0001135|transcription factor activity, RNA polymerase II transcription factor recruiting;GO:0003700|transcription factor activity, sequence-specific DNA binding;GO:0044212|transcription regulatory region DNA binding	GO:0005634|nucleus	K09422|MYBP; myb proto-oncogene protein, plant	.
TRINITY_DN16685_c1_g5	197	46	247	102.875	34	73	35	1.82279	0.000969224	0.0132304	up	yes	Gene.2491::TRINITY_DN16685_c1_g5::g.2491::m.2491	100-930[-]	gi|595805011|ref|XM_007202178.1|	411	E:4e-111	Prunus persica hypothetical protein (PRUPE_ppa008732mg) mRNA, complete cds	gi|802687336|ref|XP_012082427.1|	324	E:4e-106	PREDICTED: transcription factor RAX2 [Jatropha curcas]	RAX2_ARATH	232	E:7e-72	RecName: Full=Transcription factor RAX2;^Eukaryota; Viridiplantae; Streptophyta; Embryophyta; Tracheophyta; Spermatophyta; Magnoliophyta; eudicotyledons; Gunneridae; Pentapetalae; rosids; malvids; Brassicales; Brassicaceae; Camelineae; Arabidopsis	RAX2_ARATH	232	E:5e-73	RecName: Full=Transcription factor RAX2;^Eukaryota; Viridiplantae; Streptophyta; Embryophyta; Tracheophyta; Spermatophyta; Magnoliophyta; eudicotyledons; Gunneridae; Pentapetalae; rosids; malvids; Brassicales; Brassicaceae; Camelineae; Arabidopsis	PF00249.30	Myb_DNA-binding	Myb-like DNA-binding domain	COG5147	Myblike DNAbinding domain containing protein	.	.	.	GO:0009785|blue light signaling pathway;GO:0030154|cell differentiation;GO:0007275|multicellular organism development;GO:0006357|regulation of transcription from RNA polymerase II promoter;GO:0009737|response to abscisic acid;GO:0009739|response to gibberellin;GO:0009753|response to jasmonic acid;GO:0009751|response to salicylic acid;GO:0006351|transcription, DNA-templated	GO:0000981|RNA polymerase II transcription factor activity, sequence-specific DNA binding;GO:0043565|sequence-specific DNA binding;GO:0001135|transcription factor activity, RNA polymerase II transcription factor recruiting;GO:0003700|transcription factor activity, sequence-specific DNA binding;GO:0044212|transcription regulatory region DNA binding	GO:0005634|nucleus	K09422|MYBP; myb proto-oncogene protein, plant	.
TRINITY_DN20856_c0_g1	243	53	300	125.056	67	48	56	1.82224	0.000412697	0.00680612	up	yes	.	.	.	.	.	.	.	.	.	.	.	.	.	.	.	.	.	.	.	.	.	.	.	.	.	.	.	.	.	.	.
TRINITY_DN23547_c1_g1	2743	2308	3328	1822.16	533	690	1253	1.81988	1.00909e-08	8.31261e-07	up	yes	Gene.6231::TRINITY_DN23547_c1_g1::g.6231::m.6231	276-833[-]	gi|802640307|ref|XM_012223360.1|	322	E:1e-84	PREDICTED: Jatropha curcas uncharacterized LOC105639338 (LOC105639338), mRNA	gi|697190212|ref|XP_009604167.1|	295	E:4e-98	PREDICTED: uncharacterized protein LOC104099009 [Nicotiana tomentosiformis]	.	.	.	.	FOSB_GEOTN	47	E:6e-06	RecName: Full=Metallothiol transferase FosB {ECO:0000255|HAMAP-Rule:MF_01512};^Bacteria; Firmicutes; Bacilli; Bacillales; Bacillaceae; Geobacillus	PF00903.24	Glyoxalase	Glyoxalase/Bleomycin resistance protein/Dioxygenase superfamily	COG0346	glyoxalase bleomycin resistance protein dioxygenase	.	.	.	GO:0046677|response to antibiotic	GO:0046872|metal ion binding;GO:0016765|transferase activity, transferring alkyl or aryl (other than methyl) groups	GO:0005737|cytoplasm	K11210|fosB; metallothiol transferase [EC:2.5.1.-]	.
TRINITY_DN16041_c0_g1	2064	1077	3204	1351.2	330	990	548	1.81693	7.2987e-06	0.000253454	up	yes	Gene.27823::TRINITY_DN16041_c0_g1::g.27823::m.27823	1-2046[+]	gi|694419868|ref|XM_009339595.1|	562	E:2e-156	PREDICTED: Pyrus x bretschneideri ABC transporter G family member 11-like (LOC103930284), mRNA	gi|566152107|ref|XP_002300189.2|	927	E:0	hypothetical protein POPTR_0001s31880g [Populus trichocarpa]	AB11G_ARATH	601	E:0	RecName: Full=ABC transporter G family member 11;^Eukaryota; Viridiplantae; Streptophyta; Embryophyta; Tracheophyta; Spermatophyta; Magnoliophyta; eudicotyledons; Gunneridae; Pentapetalae; rosids; malvids; Brassicales; Brassicaceae; Camelineae; Arabidopsis	AB11G_ARATH	637	E:0	RecName: Full=ABC transporter G family member 11;^Eukaryota; Viridiplantae; Streptophyta; Embryophyta; Tracheophyta; Spermatophyta; Magnoliophyta; eudicotyledons; Gunneridae; Pentapetalae; rosids; malvids; Brassicales; Brassicaceae; Camelineae; Arabidopsis	PF00005.26	ABC_tran	ABC transporter	COG1131	(ABC) transporter	.	ExpAA=139.17^PredHel=6^Topology=i398-420o430-452i472-494o509-531i536-558o628-650i	.	GO:0010588|cotyledon vascular tissue pattern formation;GO:0080051|cutin transport;GO:0015908|fatty acid transport;GO:0009737|response to abscisic acid;GO:0009651|response to salt stress;GO:0009611|response to wounding;GO:0010222|stem vascular tissue pattern formation	GO:0005524|ATP binding;GO:0042626|ATPase activity, coupled to transmembrane movement of substances;GO:0015245|fatty acid transporter activity;GO:0042803|protein homodimerization activityGO:0005524|ATP binding;GO:0016887|ATPase activity	GO:0009897|external side of plasma membrane;GO:0016021|integral component of membrane;GO:0005886|plasma membraneGO:0016020|membrane	.	.
[truncated: 1,809 more rows]
